# Supplementary material for: Dietary cholesterol promotes steatohepatitis related hepatocellular carcinoma through dysregulated metabolism and calcium signaling
Source: Nat Commun. 2018 Oct 26;9:4490. doi: 10.1038/s41467-018-06931-6 (PMC6203711; doi:10.1038/s41467-018-06931-6)
Supplement: Supplementary file 4 — Supplementary Data 1 [file 41467_2018_6931_MOESM4_ESM.xlsx]

## Sheet: S Data 1
	Supplementary Data 1: Somatic nonsynonymous mutations identified in liver tumors from high-fat (HF)-fed mice and high-fat-high-cholesterol (HFHC)-fed mice
	sample	Func	Gene	ExonicFunc	AAChange	dbSNP132	Chr	Start	End	Ref	Obs	N_reads1	N_reads2	N_var_freq	T_reads1	T_reads2	T_var_freq	somatic_p_value
	HFHC_87T vs 87N	exonic	Sept4	nonsynonymous SNV	NM_011129:c.G164T:p.R55M		chr11	87583421	87583421	G	T	125	0	0	148	12	0.075	0.000812187
	HFHC_96T vs 96N	exonic	1110037F02Rik	nonsynonymous SNV	NM_001081183:c.T2213C:p.L738P		chr4	11518967	11518967	T	C	161	0	0	173	10	0.0546448	0.00161279
	HFHC_89T vs 89N	exonic	1200014J11Rik	nonsynonymous SNV	NM_025818:c.T579A:p.S193R		chr11	73065668	73065668	T	A	81	0	0	71	30	0.29703	2.2e-09
	HFHC_89T vs 89N	exonic	1200014J11Rik	nonsynonymous SNV	NM_025818:c.T1517C:p.V506A		chr11	73077921	73077921	T	C	25	0	0	14	7	0.333333	0.00217246
	HFHC_93T vs 93N	exonic	1700011L22Rik	nonsynonymous SNV	NM_026315:c.T100A:p.W34R		chr8	79248353	79248353	A	T	99	0	0	82	20	0.196078	4.64e-07
	HFHC_88T vs 88N	exonic	1700017N19Rik	nonsynonymous SNV	NM_001081246:c.G164A:p.G55E		chr10	100601894	100601894	G	A	61	0	0	44	7	0.137255	0.00319574
	HFHC_88T vs 88N	exonic	1700019L03Rik	nonsynonymous SNV	NM_025619:c.A1013T:p.E338V		chr2	32779077	32779077	T	A	180	0	0	109	37	0.253425	6.98e-15
	HFHC_88T vs 88N	exonic	1700066M21Rik	nonsynonymous SNV	NM_028546:c.A830G:p.Y277C		chr1	57383296	57383296	A	G	291	2	0.00682594	176	48	0.214286	7.44e-17
	HFHC_88T vs 88N	exonic	1700080E11Rik	nonsynonymous SNV	NM_028562:c.A359T:p.Q120L		chr9	105144487	105144487	T	A	67	0	0	53	18	0.253521	1.92e-06
	HFHC_87T vs 87N	exonic	1700084C01Rik	nonsynonymous SNV	NM_001033185:c.T708A:p.D236E		chr1	169934041	169934041	T	A	149	0	0	150	6	0.0384615	0.0170678
	HFHC_88T vs 88N	exonic	2210018M11Rik	nonsynonymous SNV	NM_172280:c.C2833T:p.P945S		chr7	98595039	98595039	G	A	64	0	0	46	14	0.233333	1.59e-05
	HFHC_88T vs 88N	exonic	2410089E03Rik	nonsynonymous SNV	NM_001162906:c.G6745A:p.A2249T		chr15	8229016	8229016	G	A	114	0	0	94	18	0.160714	1.54e-06
	HFHC_88T vs 88N	exonic	2610015P09Rik	nonsynonymous SNV	NM_027801:c.T249A:p.D83E		chr16	43905404	43905404	T	A	50	0	0	39	15	0.277778	1.81e-05
	HFHC_87T vs 87N	exonic	2610305D13Rik	nonsynonymous SNV	NM_145078:c.G334A:p.E112K		chr4	147613917	147613917	C	T	679	0	0	584	17	0.0282862	2.32e-06
	HFHC_87T vs 87N	exonic	3110001I22Rik	nonsynonymous SNV	NM_025653:c.C119T:p.T40I		chr16	13677157	13677157	C	T	88	0	0	92	7	0.0707071	0.0105122
	HFHC_89T vs 89N	exonic	3110043O21Rik	stopgain SNV	NM_001081343:c.T77A:p.L26X		chr4	35218781	35218781	A	T	33	0	0	18	9	0.333333	0.000317038
	HFHC_96T vs 96N	exonic	4632428N05Rik	nonsynonymous SNV	NM_001159572:c.A125T:p.Y42F		chr10	60357884	60357884	A	T	118	0	0	135	6	0.0425532	0.0247762
	HFHC_88T vs 88N	exonic	4833424O15Rik	nonsynonymous SNV	NM_029425:c.C932T:p.A311V		chr3	117686629	117686629	C	T	220	0	0	175	54	0.235808	4.99e-18
	HFHC_88T vs 88N	exonic	4922501L14Rik	nonsynonymous SNV	NM_175176:c.G835A:p.E279K		chr3	154733557	154733557	G	A	73	1	0.0135135	50	16	0.242424	2.11e-05
	HFHC_87T vs 87N	exonic	4930415L06Rik	nonsynonymous SNV	NM_001033880:c.T635A:p.L212Q		chrX	89931955	89931955	A	T	47	0	0	31	7	0.184211	0.00255686
	HFHC_88T vs 88N	exonic	4930435E12Rik	nonsynonymous SNV	NM_029042:c.A505C:p.T169P		chr16	38828241	38828241	T	G	70	0	0	48	19	0.283582	2.75e-07
	HFHC_96T vs 96N	exonic	4930444G20Rik	nonsynonymous SNV	NM_053264:c.A164G:p.E55G		chr10	22067916	22067916	T	C	170	0	0	144	9	0.0588235	0.00105706
	HFHC_88T vs 88N	exonic	4930451I11Rik	nonsynonymous SNV	NM_183131:c.T304A:p.C102S		chr7	126830720	126830720	A	T	95	0	0	76	22	0.22449	9.06e-08
	HFHC_88T vs 88N	exonic	4930503B20Rik	nonsynonymous SNV	NM_029144:c.T446A:p.M149K		chr3	146650706	146650706	A	T	126	0	0	93	29	0.237705	1.71e-10
	HFHC_89T vs 89N	exonic	4930503B20Rik	nonsynonymous SNV	NM_029144:c.A681T:p.K227N		chr3	146646426	146646426	T	A	91	0	0	52	22	0.297297	2.91e-09
	HFHC_93T vs 93N	exonic	4930564B18Rik	nonsynonymous SNV	NM_029230:c.T383C:p.V128A		chr14	75665127	75665127	T	C	44	0	0	39	7	0.152174	0.00716397
	HFHC_89T vs 89N	exonic	4932414N04Rik	nonsynonymous SNV	NM_183113:c.A848T:p.K283M		chr2	68731178	68731178	A	T	27	0	0	16	10	0.384615	0.000272409
	HFHC_89T vs 89N	exonic	4932438A13Rik	nonsynonymous SNV	NM_172679:c.T3943C:p.S1315P		chr3	36947850	36947850	T	C	69	0	0	56	11	0.164179	0.00026393
	HFHC_96T vs 96N	exonic	4933430I17Rik	nonsynonymous SNV	NM_177607:c.A1139T:p.D380V		chr4	62546086	62546086	A	T	54	0	0	70	5	0.0666667	0.062708
	HFHC_88T vs 88N	exonic	5430401F13Rik	nonsynonymous SNV	NM_001244628:c.G103A:p.E35K		chr6	131545257	131545257	G	A	30	0	0	10	5	0.333333	0.00245793
	HFHC_88T vs 88N	exonic	5730559C18Rik	nonsynonymous SNV	NM_028872:c.G1910A:p.S637N		chr1	136215787	136215787	C	T	116	0	0	76	26	0.254902	3.82e-10
	HFHC_96T vs 96N	exonic	6330408A02Rik	nonsynonymous SNV	NM_177312:c.T491A:p.V164E		chr7	13269432	13269432	A	T	52	0	0	56	5	0.0819672	0.0423835
	HFHC_93T vs 93N	exonic	6430548M08Rik	nonsynonymous SNV	NM_001163760:c.A820G:p.I274V		chr8	120153930	120153930	A	G	34	0	0	33	7	0.175	0.01036
	HFHC_88T vs 88N	exonic	8430419L09Rik	nonsynonymous SNV	NM_028982:c.C913A:p.P305T		chr6	135225194	135225194	C	A	105	0	0	74	20	0.212766	9.3e-08
	HFHC_88T vs 88N	exonic	9130401M01Rik	nonsynonymous SNV	NM_029418:c.G880A:p.D294N		chr15	58025315	58025315	C	T	73	0	0	53	20	0.273973	2.11e-07
	HFHC_93T vs 93N	exonic	9330182L06Rik	nonsynonymous SNV	NM_172706:c.T2593C:p.Y865H		chr5	9459217	9459217	T	C	116	0	0	78	17	0.178947	5.43e-07
	HFHC_88T vs 88N	exonic	9430007A20Rik	nonsynonymous SNV	NM_198662:c.G427A:p.D143N		chr4	144523684	144523684	G	A	469	0	0	334	103	0.235698	2.09e-36
	HFHC_88T vs 88N	exonic	9530002B09Rik	nonsynonymous SNV	NM_023865:c.C88A:p.Q30K		chr4	122689454	122689454	C	A	84	0	0	56	18	0.243243	3.38e-07
	HFHC_89T vs 89N	exonic	A1bg	nonsynonymous SNV	NM_001081067:c.G298A:p.V100M		chr15	60920799	60920799	C	T	96	0	0	54	33	0.37931	4.31e-13
	HFHC_88T vs 88N	exonic	A230046K03Rik	nonsynonymous SNV	NM_001033375:c.T2768A:p.M923K		chr10	83585827	83585827	T	A	73	0	0	62	13	0.173333	8.3e-05
	HFHC_96T vs 96N	exonic	A230050P20Rik	nonsynonymous SNV	NM_175687:c.T273G:p.N91K		chr9	20871414	20871414	T	G	83	0	0	91	8	0.0808081	0.00670204
	HFHC_93T vs 93N	splicing	A630001G21Rik		NM_177055:exon6:c.514+2T>C)		chr1	85719023	85719023	A	G	150	0	0	137	39	0.221591	4.07e-12
	HFHC_88T vs 88N	exonic	A830010M20Rik	nonsynonymous SNV	NM_001007574:c.T1937G:p.V646G		chr5	107507809	107507809	T	G	92	0	0	50	22	0.305556	1.65e-09
	HFHC_88T vs 88N	exonic	Aar2	nonsynonymous SNV	NM_026661:c.C410T:p.T137I		chr2	156551102	156551102	C	T	69	0	0	53	18	0.253521	1.46e-06
	HFHC_88T vs 88N	exonic	Aars	nonsynonymous SNV	NM_146217:c.C2071T:p.P691S		chr8	111050423	111050423	C	T	102	0	0	56	23	0.291139	6.41e-10
	HFHC_89T vs 89N	exonic	Aatk	nonsynonymous SNV	NM_001198785:c.G280T:p.A94S		chr11	120018829	120018829	C	A	28	0	0	24	9	0.272727	0.00222394
	HFHC_87T vs 87N	exonic	Abca12	nonsynonymous SNV	NM_175210:c.T6428A:p.I2143N		chr1	71263631	71263631	A	T	57	0	0	56	8	0.125	0.00491933
	HFHC_88T vs 88N	exonic	Abca13	nonsynonymous SNV	NM_178259:c.C6662T:p.T2221I		chr11	9294800	9294800	C	T	122	0	0	88	28	0.241379	2.73e-10
	HFHC_88T vs 88N	exonic	Abca13	nonsynonymous SNV	NM_178259:c.C11030T:p.T3677I		chr11	9399457	9399457	C	T	139	0	0	104	21	0.168	5.8e-08
	HFHC_88T vs 88N	exonic	Abcb1b	nonsynonymous SNV	NM_011075:c.A3130G:p.T1044A		chr5	8853480	8853480	A	G	102	1	0.00970874	67	16	0.192771	1.09e-05
	HFHC_89T vs 89N	exonic	Abcb1b	nonsynonymous SNV	NM_011075:c.A1876T:p.M626L		chr5	8825704	8825704	A	T	146	0	0	85	34	0.285714	7.36e-14
	HFHC_88T vs 88N	exonic	Abcb4	nonsynonymous SNV	NM_008830:c.T2292A:p.F764L		chr5	8936874	8936874	T	A	92	0	0	47	24	0.338028	1.58e-10
	HFHC_88T vs 88N	exonic	Abcb4	nonsynonymous SNV	NM_008830:c.T2356G:p.S786A		chr5	8938627	8938627	T	G	57	0	0	47	7	0.12963	0.00521442
	HFHC_96T vs 96N	exonic	Abcb8	nonsynonymous SNV	NM_029020:c.G1119T:p.L373F		chr5	24403083	24403083	G	T	109	0	0	86	6	0.0652174	0.00839454
	HFHC_87T vs 87N	exonic	Abcc2	nonsynonymous SNV	NM_013806:c.T3368G:p.I1123S		chr19	43825950	43825950	T	G	176	0	0	174	12	0.0645161	0.000283337
	HFHC_93T vs 93N	exonic	Abcc2	nonsynonymous SNV	NM_013806:c.T3266A:p.V1089E		chr19	43825848	43825848	T	A	148	1	0.00671141	131	33	0.20122	1.84e-09
	HFHC_88T vs 88N	exonic	Abcc4	nonsynonymous SNV	NM_001163676:c.T3347A:p.I1116N		chr14	118500765	118500765	A	T	130	0	0	103	32	0.237037	5.46e-11
	HFHC_89T vs 89N	exonic	Abcc9	stopgain SNV	NM_021042:c.T2013A:p.C671X		chr6	142652598	142652598	A	T	132	0	0	92	28	0.233333	1.47e-10
	HFHC_87T vs 87N	exonic	Abcd3	nonsynonymous SNV	NM_008991:c.T1102C:p.S368P		chr3	121775486	121775486	A	G	227	0	0	245	14	0.0540541	0.00012591
	HFHC_93T vs 93N	exonic	Abp1	nonsynonymous SNV	NM_001161621:c.T508C:p.F170L		chr6	48905699	48905699	T	C	92	0	0	83	19	0.186275	2.06e-06
	HFHC_93T vs 93N	exonic	Acad11	nonsynonymous SNV	NM_175324:c.A850G:p.M284V		chr9	104081709	104081709	A	G	115	0	0	89	5	0.0531915	0.0173333
	HFHC_93T vs 93N	exonic	Acsf2	stopgain SNV	NM_153807:c.C561A:p.Y187X		chr11	94571627	94571627	G	T	86	0	0	73	14	0.16092	3.76e-05
	HFHC_93T vs 93N	exonic	Acsl4	nonsynonymous SNV	NM_001033600:c.C170T:p.T57I		chrX	142351437	142351437	G	A	76	1	0.012987	74	29	0.281553	2.03e-07
	HFHC_87T vs 87N	exonic	Acsm4	nonsynonymous SNV	NM_178414:c.C1522T:p.P508S		chr7	119711413	119711413	C	T	164	0	0	166	10	0.0568182	0.00121693
	HFHC_93T vs 93N	exonic	Acta1	nonsynonymous SNV	NM_009606:c.C314T:p.T105I		chr8	123893286	123893286	G	A	77	0	0	55	10	0.153846	0.000269507
	HFHC_88T vs 88N	exonic	Actn2	nonsynonymous SNV	NM_033268:c.G355A:p.A119T		chr13	12309601	12309601	C	T	32	0	0	31	10	0.243902	0.00180437
	HFHC_87T vs 87N	exonic	Actr3b	nonsynonymous SNV	NM_001004365:c.T926A:p.I309K		chr5	25832453	25832453	T	A	114	0	0	132	5	0.0364963	0.0468369
	HFHC_89T vs 89N	exonic	Adam19	nonsynonymous SNV	NM_009616:c.T1832C:p.V611A		chr11	46136373	46136373	T	C	118	0	0	85	20	0.190476	9.99e-08
	HFHC_88T vs 88N	exonic	Adam29	nonsynonymous SNV	NM_175939:c.G619T:p.V207F		chr8	55872799	55872799	C	A	107	0	0	104	23	0.181102	2.88e-07
	HFHC_89T vs 89N	exonic	Adam29	nonsynonymous SNV	NM_175939:c.A977T:p.D326V		chr8	55872441	55872441	T	A	59	0	0	39	25	0.390625	4.83e-09
	HFHC_89T vs 89N	exonic	Adam29	nonsynonymous SNV	NM_175939:c.C466G:p.H156D		chr8	55872952	55872952	G	C	111	1	0.00892857	75	30	0.285714	5.45e-10
	HFHC_88T vs 88N	exonic	Adam3	nonsynonymous SNV	NM_009619:c.C122T:p.A41V		chr8	24725298	24725298	G	A	129	0	0	105	32	0.233577	8.2e-11
	HFHC_89T vs 89N	exonic	Adam32	nonsynonymous SNV	NM_153397:c.T1975A:p.C659S		chr8	24864398	24864398	A	T	30	0	0	13	9	0.409091	0.000135202
	HFHC_88T vs 88N	exonic	Adam34	nonsynonymous SNV	NM_145745:c.A721G:p.I241V		chr8	43651886	43651886	T	C	228	0	0	156	60	0.277778	1.26e-21
	HFHC_89T vs 89N	exonic	Adam34	stopgain SNV	NM_145745:c.G430T:p.E144X		chr8	43652177	43652177	C	A	626	0	0	431	132	0.234458	1.46e-47
	HFHC_93T vs 93N	exonic	Adamts10	nonsynonymous SNV	NM_172619:c.T1459A:p.S487T		chr17	33538692	33538692	T	A	120	0	0	84	29	0.256637	9.21e-11
	HFHC_88T vs 88N	exonic	Adamts12	nonsynonymous SNV	NM_175501:c.G4658A:p.S1553N		chr15	11345532	11345532	G	A	34	0	0	35	8	0.186047	0.00689136
	HFHC_88T vs 88N	exonic	Adamts9	nonsynonymous SNV	NM_175314:c.C1727T:p.T576I		chr6	92863331	92863331	G	A	37	0	0	32	12	0.272727	0.00029821
	HFHC_89T vs 89N	exonic	Adarb2	nonsynonymous SNV	NM_052977:c.A2111C:p.E704A		chr13	8757275	8757275	A	C	88	0	0	55	21	0.276316	1.74e-08
	HFHC_88T vs 88N	exonic	Adck1	nonsynonymous SNV	NM_001277296:c.C781T:p.L261F		chr12	88446680	88446680	C	T	82	0	0	56	17	0.232877	9.08e-07
	HFHC_96T vs 96N	exonic	Adck2	nonsynonymous SNV	NM_178873:c.T1282A:p.F428I		chr6	39583814	39583814	T	A	71	0	0	76	6	0.0731707	0.0217045
	HFHC_89T vs 89N	exonic	Adcy4	nonsynonymous SNV	NM_080435:c.A806T:p.H269L		chr14	55779909	55779909	T	A	59	0	0	54	15	0.217391	4.29e-05
	HFHC_88T vs 88N	exonic	Adcy8	nonsynonymous SNV	NM_009623:c.G1622A:p.G541E		chr15	64787318	64787318	C	T	78	0	0	58	17	0.226667	1.92e-06
	HFHC_88T vs 88N	exonic	Adgb	nonsynonymous SNV	NM_001127353:c.C1430T:p.P477L		chr10	10411776	10411776	G	A	58	0	0	44	13	0.22807	5.01e-05
	HFHC_93T vs 93N	exonic	Adm	stopgain SNV	NM_009627:c.T432A:p.Y144X		chr7	110629045	110629045	T	A	85	0	0	60	22	0.268293	3.06e-08
	HFHC_96T vs 96N	exonic	Aebp1	nonsynonymous SNV	NM_009636:c.A2084T:p.D695V		chr11	5869780	5869780	A	T	91	0	0	100	5	0.047619	0.0421726
	HFHC_88T vs 88N	exonic	Afap1l1	nonsynonymous SNV	NM_178928:c.T1340C:p.F447S		chr18	61741769	61741769	A	G	88	0	0	69	21	0.233333	1.63e-07
	HFHC_87T vs 87N	exonic	Ago3	nonsynonymous SNV	NM_153402:c.T845A:p.V282D		chr4	126371775	126371775	A	T	98	0	0	75	5	0.0625	0.0170853
	HFHC_88T vs 88N	exonic	Agpat6	nonsynonymous SNV	NM_018743:c.C984A:p.N328K		chr8	23179484	23179484	G	T	48	0	0	53	18	0.253521	3.36e-05
	HFHC_88T vs 88N	exonic	Agpat6	nonsynonymous SNV	NM_018743:c.G100A:p.A34T		chr8	23190781	23190781	C	T	50	1	0.0196078	25	8	0.242424	0.00202821
	HFHC_87T vs 87N	exonic	Agtpbp1	nonsynonymous SNV	NM_001048008:c.T384A:p.H128Q		chr13	59531109	59531109	A	T	120	0	0	122	7	0.0542636	0.00924199
	HFHC_88T vs 88N	exonic	Ahctf1	nonsynonymous SNV	NM_026375:c.A4964G:p.Y1655C		chr1	179753672	179753672	T	C	190	0	0	122	38	0.2375	8.12e-15
	HFHC_89T vs 89N	exonic	Ahnak	nonsynonymous SNV	NM_009643:c.A14632G:p.K4878E		chr19	9015985	9015985	A	G	97	0	0	60	19	0.240506	6.37e-08
	HFHC_88T vs 88N	exonic	AI118078	nonsynonymous SNV	NM_172923:c.T1212A:p.S404R		chr9	55437297	55437297	T	A	111	0	0	93	31	0.25	3.24e-10
	HFHC_87T vs 87N	exonic	AI607873	nonsynonymous SNV	NM_001204910:c.A303T:p.E101D		chr1	173735276	173735276	T	A	464	0	0	459	15	0.0316456	3.2e-05
	HFHC_88T vs 88N	exonic	Aifm2	nonsynonymous SNV	NM_001039194:c.G22A:p.D8N		chr10	61725898	61725898	G	A	53	0	0	32	9	0.219512	0.00032937
	HFHC_87T vs 87N	exonic	Ajap1	nonsynonymous SNV	NM_001099299:c.A685T:p.T229S		chr4	153432198	153432198	T	A	46	0	0	33	8	0.195122	0.00163516
	HFHC_89T vs 89N	exonic	Akap13	nonsynonymous SNV	NM_029332:c.A3908G:p.E1303G		chr7	75611537	75611537	A	G	40	0	0	23	10	0.30303	0.000148974
	HFHC_88T vs 88N	exonic	Akap3	stopgain SNV	NM_009650:c.C2353T:p.Q785X		chr6	126866772	126866772	C	T	37	0	0	35	11	0.23913	0.000826472
	HFHC_93T vs 93N	exonic	Akap4	nonsynonymous SNV	NM_001042542:c.G1061A:p.C354Y		chrX	7076520	7076520	G	A	62	0	0	67	5	0.0694444	0.0419085
	HFHC_88T vs 88N	exonic	Akap6	nonsynonymous SNV	NM_198111:c.C6026T:p.A2009V		chr12	53141830	53141830	C	T	34	0	0	29	11	0.275	0.000553086
	HFHC_88T vs 88N	exonic	Akap6	nonsynonymous SNV	NM_198111:c.T6034A:p.C2012S		chr12	53141838	53141838	T	A	37	0	0	29	11	0.275	0.000345991
	HFHC_89T vs 89N	exonic	Akt3	nonsynonymous SNV	NM_011785:c.G388A:p.E130K		chr1	177103003	177103003	C	T	101	0	0	58	28	0.325581	2.12e-11
	HFHC_88T vs 88N	exonic	Aldoart1	nonsynonymous SNV	NM_001199270:c.C871T:p.P291S		chr4	72851699	72851699	G	A	178	0	0	118	50	0.297619	2.48e-18
	HFHC_88T vs 88N	exonic	Allc	nonsynonymous SNV	NM_053156:c.T745G:p.S249A		chr12	28559295	28559295	A	C	80	0	0	57	20	0.25974	1.53e-07
	HFHC_88T vs 88N	exonic	Alox15	nonsynonymous SNV	NM_009660:c.C121T:p.P41S		chr11	70351885	70351885	G	A	24	0	0	19	10	0.344828	0.00102723
	HFHC_88T vs 88N	exonic	Alpk2	nonsynonymous SNV	NM_001037294:c.T6227C:p.F2076S		chr18	65266279	65266279	A	G	75	0	0	60	21	0.259259	2.51e-07
	HFHC_87T vs 87N	exonic	Alpl	nonsynonymous SNV	NM_007431:c.C683A:p.P228Q		chr4	137749658	137749658	G	T	197	0	0	200	15	0.0697674	4.55e-05
	HFHC_89T vs 89N	exonic	Amdhd1	nonsynonymous SNV	NM_027908:c.C638T:p.P213L		chr10	93531653	93531653	G	A	60	0	0	40	10	0.2	0.000219036
	HFHC_87T vs 87N	exonic	Amigo3	nonsynonymous SNV	NM_177275:c.G1423A:p.A475T		chr9	108054802	108054802	G	A	80	0	0	80	7	0.0804598	0.00923447
	HFHC_88T vs 88N	exonic	Amn1	nonsynonymous SNV	NM_001113424:c.G169A:p.E57K		chr6	149184994	149184994	C	T	94	0	0	67	18	0.211765	5.25e-07
	HFHC_93T vs 93N	exonic	Amotl2	nonsynonymous SNV	NM_019764:c.T1202A:p.L401Q		chr9	102725130	102725130	T	A	39	0	0	22	8	0.266667	0.000699989
	HFHC_88T vs 88N	exonic	Amtn	nonsynonymous SNV	NM_027793:c.A395T:p.H132L		chr5	88384922	88384922	A	T	141	1	0.00704225	93	26	0.218487	4.29e-09
	HFHC_87T vs 87N	exonic	Angel2	nonsynonymous SNV	NM_021421:c.T521A:p.I174N		chr1	190937579	190937579	T	A	68	0	0	68	5	0.0684932	0.0347456
	HFHC_88T vs 88N	exonic	Angptl4	stopgain SNV	NM_020581:c.C589T:p.Q197X		chr17	33778456	33778456	G	A	43	0	0	30	12	0.285714	8.4e-05
	HFHC_88T vs 88N	exonic	Angptl7	nonsynonymous SNV	NM_001039554:c.C256T:p.L86F		chr4	148500034	148500034	G	A	158	0	0	140	33	0.190751	1e-10
	HFHC_88T vs 88N	exonic	Ank1	nonsynonymous SNV	NM_001110783:c.T41A:p.I14N		chr8	22975176	22975176	T	A	15	0	0	15	6	0.285714	0.0278592
	HFHC_88T vs 88N	exonic	Ank1	nonsynonymous SNV	NM_001277280:c.A4258T:p.S1420C		chr8	23120589	23120589	A	T	129	0	0	85	27	0.241071	1.54e-10
	HFHC_88T vs 88N	exonic	Ankfy1	nonsynonymous SNV	NM_009671:c.T2483A:p.I828N		chr11	72755775	72755775	T	A	126	0	0	79	26	0.247619	1.83e-10
	HFHC_89T vs 89N	exonic	Ankfy1	nonsynonymous SNV	NM_009671:c.T944C:p.V315A		chr11	72738297	72738297	T	C	54	0	0	33	16	0.326531	1.49e-06
	HFHC_88T vs 88N	exonic	Ankrd10	nonsynonymous SNV	NM_001167967:c.G295T:p.A99S		chr8	11632931	11632931	C	A	99	0	0	64	17	0.209877	4.56e-07
	HFHC_88T vs 88N	exonic	Ankrd11	nonsynonymous SNV	NM_001081379:c.G6500A:p.G2167E		chr8	122890549	122890549	C	T	23	0	0	11	8	0.421053	0.000640362
	HFHC_88T vs 88N	splicing	Ankrd28		NM_001024604:exon17:c.1596+2T>A)		chr14	31720104	31720104	A	T	45	0	0	32	7	0.179487	0.00339583
	HFHC_88T vs 88N	exonic	Ankrd44	nonsynonymous SNV	NM_001081433:c.G1115A:p.S372N		chr1	54736298	54736298	C	T	82	0	0	54	22	0.289474	1.61e-08
	HFHC_93T vs 93N	exonic	Ankrd45	nonsynonymous SNV	NM_028664:c.T820G:p.S274A		chr1	161163396	161163396	T	G	57	0	0	66	13	0.164557	0.000545557
	HFHC_88T vs 88N	exonic	Ano10	nonsynonymous SNV	NM_001271873:c.T716C:p.V239A		chr9	122261356	122261356	A	G	167	0	0	125	27	0.177632	5.4e-10
	HFHC_89T vs 89N	exonic	Ano4	nonsynonymous SNV	NM_001277188:c.A859G:p.T287A		chr10	89029297	89029297	T	C	72	0	0	43	28	0.394366	1.07e-10
	HFHC_88T vs 88N	splicing	Antxr2		NM_133738:exon3:c.224+2T>C)		chr5	98029582	98029582	A	G	29	0	0	24	9	0.272727	0.00190111
	HFHC_88T vs 88N	exonic	Anxa8	nonsynonymous SNV	NM_013473:c.A577T:p.I193F		chr14	34094422	34094422	A	T	61	0	0	38	11	0.22449	6.83e-05
	HFHC_88T vs 88N	exonic	Aox3l1	nonsynonymous SNV	NM_001008419:c.A736T:p.I246F		chr1	58294361	58294361	A	T	107	0	0	82	24	0.226415	1.22e-08
	HFHC_93T vs 93N	exonic	Aox3l1	nonsynonymous SNV	NM_001008419:c.A2770G:p.T924A		chr1	58337431	58337431	A	G	42	1	0.0232558	28	9	0.243243	0.0034605
	HFHC_89T vs 89N	exonic	Aox3l1	nonsynonymous SNV	NM_001008419:c.T941A:p.L314Q		chr1	58299790	58299790	T	A	125	0	0	84	30	0.263158	2.28e-11
	HFHC_89T vs 89N	splicing	Ap2b1		NM_001035854:exon15:c.2031+2T>C)		chr11	83364838	83364838	T	C	103	0	0	67	17	0.202381	4.6e-07
	HFHC_87T vs 87N	exonic	Apol7c	nonsynonymous SNV	NM_175391:c.G199A:p.E67K		chr15	77528850	77528850	C	T	232	0	0	247	13	0.05	0.000216831
	HFHC_89T vs 89N	exonic	Aqp12	nonsynonymous SNV	NM_001159658:c.A454T:p.S152C		chr1	93006856	93006856	A	T	78	0	0	41	15	0.267857	5.95e-07
	HFHC_88T vs 88N	exonic	Aqp3	nonsynonymous SNV	NM_016689:c.G778A:p.V260M		chr4	41093635	41093635	C	T	96	0	0	80	25	0.238095	1.89e-08
	HFHC_89T vs 89N	exonic	Arap2	nonsynonymous SNV	NM_178407:c.T1010G:p.L337R		chr5	62733925	62733925	A	C	121	0	0	88	29	0.247863	1.52e-10
	HFHC_88T vs 88N	exonic	Arf6	nonsynonymous SNV	NM_007481:c.T116C:p.V39A		chr12	69372909	69372909	T	C	125	0	0	96	23	0.193277	2.02e-08
	HFHC_93T vs 93N	exonic	Arfgef1	nonsynonymous SNV	NM_001102430:c.T4246A:p.Y1416N		chr1	10154364	10154364	A	T	52	0	0	38	7	0.155556	0.00353252
	HFHC_87T vs 87N	exonic	Arhgap18	nonsynonymous SNV	NM_176837:c.T1917A:p.D639E		chr10	26917021	26917021	T	A	177	1	0.00561798	190	7	0.035533	0.0459991
	HFHC_89T vs 89N	exonic	Arhgap20	nonsynonymous SNV	NM_175535:c.T1334C:p.I445T		chr9	51843694	51843694	T	C	33	0	0	19	12	0.387097	4.3e-05
	HFHC_93T vs 93N	exonic	Arhgap21	nonsynonymous SNV	NM_001081364:c.T812A:p.I271N		chr2	20881553	20881553	A	T	94	0	0	90	22	0.196429	5.29e-07
	HFHC_93T vs 93N	exonic	Arhgap22	nonsynonymous SNV	NM_153800:c.A983G:p.E328G		chr14	33364491	33364491	A	G	31	0	0	31	13	0.295455	0.000410074
	HFHC_88T vs 88N	exonic	Arhgap25	nonsynonymous SNV	NM_001037727:c.G39T:p.L13F		chr6	87532848	87532848	C	A	163	0	0	139	41	0.227778	2.85e-13
	HFHC_88T vs 88N	exonic	Arhgap9	nonsynonymous SNV	NM_146011:c.G517A:p.E173K		chr10	127326643	127326643	G	A	49	0	0	38	8	0.173913	0.0021467
	HFHC_88T vs 88N	exonic;splicing	Arhgap9	nonsynonymous SNV	NM_146011:c.A667T:p.S223C		chr10	127327014	127327014	A	T	143	0	0	88	22	0.2	2.97e-09
	HFHC_93T vs 93N	exonic	Arhgef15	nonsynonymous SNV	NM_177566:c.T308A:p.V103E		chr11	68954717	68954717	A	T	94	0	0	68	20	0.227273	1.39e-07
	HFHC_88T vs 88N	exonic	Arhgef19	nonsynonymous SNV	NM_172520:c.T26C:p.L9P		chr4	141246229	141246229	T	C	51	0	0	39	12	0.235294	0.000117509
	HFHC_88T vs 88N	exonic	Arid1b	nonsynonymous SNV	NM_001085355:c.G1481A:p.S494N		chr17	5040662	5040662	G	A	70	0	0	50	15	0.230769	6.74e-06
	HFHC_96T vs 96N	exonic	Arid5b	nonsynonymous SNV	NM_023598:c.T2978C:p.V993A		chr10	68097093	68097093	A	G	171	0	0	145	9	0.0584416	0.00106126
	HFHC_87T vs 87N	exonic	Arl14epl	nonsynonymous SNV	NM_001033446:c.A398C:p.D133A		chr18	46932567	46932567	A	C	75	0	0	65	6	0.084507	0.0118143
	HFHC_88T vs 88N	splicing	Arl6ip1		NM_019419:exon6:c.493+2T>C)		chr7	118121159	118121159	A	G	20	0	0	15	11	0.423077	0.000579138
	HFHC_96T vs 96N	exonic	Arl6ip6	nonsynonymous SNV	NM_022989:c.T245G:p.V82G		chr2	53192367	53192367	T	G	140	0	0	128	8	0.0588235	0.00312175
	HFHC_87T vs 87N	exonic	Armc3	nonsynonymous SNV	NM_001081083:c.A785G:p.E262G		chr2	19253908	19253908	A	G	86	0	0	65	10	0.133333	0.000341877
	HFHC_89T vs 89N	exonic	Armc4	nonsynonymous SNV	NM_001081393:c.A1102G:p.T368A		chr18	7268416	7268416	T	C	123	0	0	81	39	0.325	2.65e-14
	HFHC_88T vs 88N	exonic	Arpc5l	nonsynonymous SNV	NM_028809:c.A59G:p.E20G		chr2	39008254	39008254	A	G	13	0	0	12	6	0.333333	0.0252132
	HFHC_89T vs 89N	exonic	Arrdc2	nonsynonymous SNV	NM_027560:c.T1138A:p.F380I		chr8	70836252	70836252	A	T	39	0	0	26	9	0.257143	0.000638842
	HFHC_88T vs 88N	exonic	Ascc3	nonsynonymous SNV	NM_198007:c.T3488A:p.I1163N		chr10	50718298	50718298	T	A	83	0	0	54	22	0.289474	1.39e-08
	HFHC_93T vs 93N	exonic	Astn1	nonsynonymous SNV	NM_001205204:c.G931T:p.V311L		chr1	158504268	158504268	G	T	65	0	0	56	19	0.253333	2.1e-06
	HFHC_89T vs 89N	exonic	Atp10a	stopgain SNV	NM_009728:c.C4027T:p.Q1343X		chr7	58828237	58828237	C	T	73	0	0	42	17	0.288136	2.58e-07
	HFHC_87T vs 87N	exonic	Atp10b	nonsynonymous SNV	NM_176999:c.G3899A:p.C1300Y		chr11	43254330	43254330	G	A	178	0	0	174	8	0.043956	0.00394834
	HFHC_87T vs 87N	exonic	Atp12a	nonsynonymous SNV	NM_138652:c.T2318A:p.V773E		chr14	56384227	56384227	T	A	78	1	0.0126582	101	8	0.0733945	0.0514968
	HFHC_88T vs 88N	exonic	Atp13a1	nonsynonymous SNV	NM_133224:c.C1820T:p.P607L		chr8	69799777	69799777	C	T	55	0	0	50	24	0.324324	2.36e-07
	HFHC_93T vs 93N	exonic	Atp1a4	nonsynonymous SNV	NM_013734:c.G2611A:p.A871T		chr1	172231266	172231266	C	T	151	0	0	113	39	0.256579	1.27e-13
	HFHC_93T vs 93N	exonic	Atp2a1	nonsynonymous SNV	NM_007504:c.A1864T:p.I622F		chr7	126448773	126448773	T	A	98	0	0	117	5	0.0409836	0.0505264
	HFHC_89T vs 89N	exonic	Atp2a3	nonsynonymous SNV	NM_001163336:c.T419G:p.I140S		chr11	72972497	72972497	T	G	98	0	0	58	40	0.408163	5.9e-15
	HFHC_87T vs 87N	exonic	Atp2c2	nonsynonymous SNV	NM_026922:c.A1877G:p.E626G		chr8	119749824	119749824	A	G	161	1	0.00617284	177	6	0.0327869	0.0828359
	HFHC_89T vs 89N	splicing	Atp5c1		NM_020615:exon4:c.223+2T>A,NM_001112738:exon4:c.151+2T>A)		chr2	10068608	10068608	A	T	208	1	0.00478469	155	39	0.201031	1.07e-12
	HFHC_89T vs 89N	exonic	Atp6v1a	nonsynonymous SNV	NM_007508:c.T536C:p.I179T		chr16	44111123	44111123	A	G	42	0	0	30	10	0.25	0.000396236
	HFHC_89T vs 89N	exonic	Atp8b5	nonsynonymous SNV	NM_177195:c.A2551G:p.I851V		chr4	43367929	43367929	A	G	71	0	0	49	21	0.3	6.94e-08
	HFHC_87T vs 87N	exonic	Atrip	nonsynonymous SNV	NM_172774:c.T2300A:p.L767Q		chr9	109059899	109059899	A	T	127	0	0	130	7	0.0510949	0.00939725
	HFHC_88T vs 88N	exonic	Atxn1l	nonsynonymous SNV	NM_001080930:c.G1168A:p.A390T		chr8	109732461	109732461	C	T	47	0	0	24	11	0.314286	2.98e-05
	HFHC_89T vs 89N	exonic	Auts2	stoploss SNV	NM_177047:c.A1413G:p.X471W		chr5	131474974	131474974	T	C	103	1	0.00961539	74	25	0.252525	4.22e-08
	HFHC_96T vs 96N	exonic	AW209491	nonsynonymous SNV	NM_001104646:c.T778C:p.S260P		chr13	14637341	14637341	T	C	105	1	0.00943396	103	7	0.0636364	0.0367
	HFHC_89T vs 89N	exonic	Bag6	nonsynonymous SNV	NM_001252468:c.T404C:p.V135A		chr17	35138763	35138763	T	C	208	0	0	185	45	0.195652	2.66e-14
	HFHC_88T vs 88N	exonic	Bai2	nonsynonymous SNV	NM_001199696:c.G3470A:p.G1157D		chr4	130017557	130017557	G	A	91	0	0	54	16	0.228571	5.5e-07
	HFHC_89T vs 89N	exonic	Bap1	nonsynonymous SNV	NM_027088:c.T1379C:p.V460A		chr14	31257420	31257420	T	C	128	0	0	97	25	0.204918	4e-09
	HFHC_96T vs 96N	exonic	BC100451	nonsynonymous SNV	NM_021440:c.A1451G:p.N484S		chr11	118332566	118332566	T	C	86	0	0	92	6	0.0612245	0.021206
	HFHC_88T vs 88N	exonic	Bcan	nonsynonymous SNV	NM_007529:c.T2105C:p.I702T		chr3	87990172	87990172	A	G	20	0	0	26	5	0.16129	0.0723315
	HFHC_88T vs 88N	exonic	Bcl9	nonsynonymous SNV	NM_029933:c.C3259A:p.H1087N		chr3	97205879	97205879	G	T	34	0	0	14	10	0.416667	3.76e-05
	HFHC_89T vs 89N	exonic	Bclaf1	nonsynonymous SNV	NM_001025392:c.T73G:p.S25A		chr10	20322085	20322085	T	G	28	0	0	30	7	0.189189	0.0147883
	HFHC_88T vs 88N	exonic	Best3	nonsynonymous SNV	NM_001007583:c.A1304T:p.D435V		chr10	117024140	117024140	A	T	86	0	0	54	12	0.181818	2.42e-05
	HFHC_87T vs 87N	exonic	Bin2	nonsynonymous SNV	NM_001270537:c.T212G:p.V71G		chr15	100657065	100657065	A	C	106	0	0	117	6	0.0487805	0.0226634
	HFHC_88T vs 88N	exonic	Birc6	nonsynonymous SNV	NM_007566:c.A10084G:p.M3362V		chr17	74647265	74647265	A	G	56	0	0	39	13	0.25	3.08e-05
	HFHC_87T vs 87N	exonic	Blm	nonsynonymous SNV	NM_001042527:c.T2314A:p.Y772N		chr7	80496007	80496007	A	T	142	0	0	135	5	0.0357143	0.0290749
	HFHC_87T vs 87N	exonic	Blmh	nonsynonymous SNV	NM_178645:c.C1288T:p.P430S		chr11	76986547	76986547	C	T	211	0	0	245	17	0.0648855	3.42e-05
	HFHC_93T vs 93N	exonic	Bmp10	nonsynonymous SNV	NM_009756:c.T671A:p.I224K		chr6	87433897	87433897	T	A	71	0	0	52	10	0.16129	0.000318641
	HFHC_87T vs 87N	exonic	Bmp6	nonsynonymous SNV	NM_007556:c.A911G:p.E304G		chr13	38484953	38484953	A	G	70	0	0	73	9	0.109756	0.0031257
	HFHC_88T vs 88N	exonic	Bnc2	nonsynonymous SNV	NM_172870:c.A2089T:p.S697C		chr4	84292042	84292042	T	A	188	0	0	141	43	0.233696	4.3e-15
	HFHC_93T vs 93N	exonic	Boc	nonsynonymous SNV	NM_172506:c.T122C:p.V41A		chr16	44520464	44520464	A	G	47	0	0	39	10	0.204082	0.000728535
	HFHC_88T vs 88N	exonic	Bod1l	nonsynonymous SNV	NM_001081422:c.G5914A:p.D1972N		chr5	41818056	41818056	C	T	142	0	0	99	38	0.277372	8.79e-14
	HFHC_88T vs 88N	exonic	Bod1l	nonsynonymous SNV	NM_001081422:c.C2759T:p.T920I		chr5	41821211	41821211	G	A	113	0	0	69	28	0.28866	3.52e-11
	HFHC_89T vs 89N	exonic	Bpifb4	nonsynonymous SNV	NM_001034875:c.A1077G:p.I359M		chr2	153948625	153948625	A	G	54	0	0	19	10	0.344828	8.23e-06
	HFHC_87T vs 87N	exonic	Bpifb5	nonsynonymous SNV	NM_144890:c.A487T:p.I163L		chr2	154228118	154228118	A	T	112	0	0	125	7	0.0530303	0.0125819
	HFHC_87T vs 87N	exonic	Braf	nonsynonymous SNV	NM_139294:c.T1910A:p.V637E		chr6	39627783	39627783	A	T	56	1	0.0175439	66	7	0.0958904	0.0654577
	HFHC_93T vs 93N	exonic	Brca1	nonsynonymous SNV	NM_009764:c.T2084A:p.M695K		chr11	101525223	101525223	A	T	97	0	0	69	22	0.241758	2.64e-08
	HFHC_88T vs 88N	exonic	Brd3	nonsynonymous SNV	NM_001113573:c.T620A:p.V207D		chr2	27461620	27461620	A	T	151	0	0	110	21	0.160305	4.01e-08
	HFHC_89T vs 89N	exonic	Brpf3	nonsynonymous SNV	NM_001081315:c.T2063C:p.I688T		chr17	28817685	28817685	T	C	67	0	0	34	13	0.276596	3.25e-06
	HFHC_88T vs 88N	exonic	Bspry	nonsynonymous SNV	NM_138653:c.A844G:p.I282V		chr4	62496015	62496015	A	G	63	0	0	37	12	0.244898	2.09e-05
	HFHC_88T vs 88N	exonic	Btaf1	nonsynonymous SNV	NM_001080706:c.G519T:p.L173F		chr19	36956492	36956492	G	T	39	0	0	27	8	0.228571	0.00156161
	HFHC_88T vs 88N	exonic	Btaf1	nonsynonymous SNV	NM_001080706:c.C1898T:p.A633V		chr19	36980722	36980722	C	T	57	0	0	31	14	0.311111	2.81e-06
	HFHC_87T vs 87N	exonic;splicing	Btbd16	nonsynonymous SNV	NM_001081038:c.T1502C:p.V501A		chr7	130824310	130824310	T	C	127	0	0	152	15	0.0898204	0.000155573
	HFHC_96T vs 96N	exonic	Btn2a2	nonsynonymous SNV	NM_175938:c.A989G:p.D330G		chr13	23478790	23478790	T	C	50	0	0	40	6	0.130435	0.0101039
	HFHC_89T vs 89N	exonic	Btrc	nonsynonymous SNV	NM_009771:c.T1268C:p.V423A		chr19	45517043	45517043	T	C	40	1	0.0243902	28	12	0.3	0.000642262
	HFHC_93T vs 93N	exonic	Bzrap1	nonsynonymous SNV	NM_172449:c.T212C:p.V71A		chr11	87761613	87761613	T	C	30	1	0.0322581	44	6	0.12	0.170394
	HFHC_89T vs 89N	splicing	C330027C09Rik		NM_172616:exon17:c.2216+2T>A)		chr16	49015091	49015091	T	A	17	0	0	14	6	0.3	0.0166725
	HFHC_88T vs 88N	exonic	Cabp1	nonsynonymous SNV	NM_013879:c.T74A:p.M25K		chr5	115180943	115180943	A	T	75	0	0	43	13	0.232143	6.51e-06
	HFHC_88T vs 88N	exonic	Cacna1d	nonsynonymous SNV	NM_001083616:c.T5291A:p.V1764E		chr14	30051436	30051436	A	T	131	0	0	100	41	0.29078	7.42e-14
	HFHC_89T vs 89N	exonic	Cacna1d	nonsynonymous SNV	NM_001083616:c.A3335G:p.D1112G		chr14	30099223	30099223	T	C	37	0	0	17	7	0.291667	0.000793324
	HFHC_88T vs 88N	exonic	Cacna1h	nonsynonymous SNV	NM_001163691:c.C5465T:p.T1822I		chr17	25377673	25377673	G	A	161	0	0	119	41	0.25625	2.09e-14
	HFHC_93T vs 93N	exonic	Cacna1h	nonsynonymous SNV	NM_001163691:c.A5122T:p.M1708L		chr17	25380586	25380586	T	A	123	0	0	118	6	0.0483871	0.0150519
	HFHC_87T vs 87N	exonic	Cacna1s	nonsynonymous SNV	NM_001081023:c.T3458C:p.L1153P		chr1	136100643	136100643	T	C	258	0	0	260	14	0.0510949	7.83e-05
	HFHC_89T vs 89N	exonic	Cacng2	nonsynonymous SNV	NM_007583:c.A64T:p.S22C		chr15	78118828	78118828	T	A	147	0	0	87	35	0.286885	4.3e-14
	HFHC_93T vs 93N	exonic	Cacng4	nonsynonymous SNV	NM_019431:c.T575G:p.F192C		chr11	107735189	107735189	A	C	29	0	0	28	5	0.151515	0.0366769
	HFHC_88T vs 88N	exonic	Cactin	nonsynonymous SNV	NM_027381:c.G589A:p.E197K		chr10	81322790	81322790	G	A	70	0	0	57	12	0.173913	0.000132291
	HFHC_87T vs 87N	exonic	Cadps	nonsynonymous SNV	NM_012061:c.T3821C:p.M1274T		chr14	12376690	12376690	A	G	96	0	0	103	5	0.0462963	0.039777
	HFHC_88T vs 88N	exonic	Calr4	nonsynonymous SNV	NM_001033226:c.T909A:p.D303E		chr4	109246282	109246282	T	A	60	0	0	41	11	0.211538	0.000115103
	HFHC_88T vs 88N	exonic	Camta2	nonsynonymous SNV	NM_001190376:c.A14G:p.D5G		chr11	70686364	70686364	T	C	63	0	0	42	11	0.207547	9.7e-05
	HFHC_88T vs 88N	exonic	Cand2	nonsynonymous SNV	NM_025958:c.C830T:p.S277F		chr6	115786948	115786948	C	T	49	0	0	37	15	0.288462	1.51e-05
	HFHC_88T vs 88N	splicing	Capn1		NM_001110504:exon11:c.1165+1G>A,NM_007600:exon11:c.1165+1G>A)		chr19	6007251	6007251	C	T	46	0	0	23	8	0.258065	0.000374902
	HFHC_89T vs 89N	exonic	Capn12	nonsynonymous SNV	NM_001110807:c.A1976G:p.N659S		chr7	28892634	28892634	A	G	64	0	0	40	14	0.259259	6.22e-06
	HFHC_88T vs 88N	exonic	Capsl	nonsynonymous SNV	NM_029341:c.T418G:p.Y140D		chr15	9462693	9462693	T	G	22	0	0	17	7	0.291667	0.00646625
	HFHC_87T vs 87N	exonic	Casd1	nonsynonymous SNV	NM_145398:c.T1188G:p.F396L		chr6	4624396	4624396	T	G	135	0	0	88	9	0.0927835	0.000311656
	HFHC_88T vs 88N	exonic	Caskin1	nonsynonymous SNV	NM_027937:c.T1037A:p.V346D		chr17	24499609	24499609	T	A	71	1	0.0138889	44	21	0.323077	2.95e-07
	HFHC_93T vs 93N	exonic	Caskin2	nonsynonymous SNV	NM_080643:c.G1241A:p.R414H		chr11	115803431	115803431	C	T	73	0	0	38	8	0.173913	0.000332719
	HFHC_88T vs 88N	exonic	Casz1	nonsynonymous SNV	NM_001159344:c.A3785T:p.H1262L		chr4	148947078	148947078	A	T	121	0	0	86	24	0.218182	4.24e-09
	HFHC_96T vs 96N	exonic	Ccar1	nonsynonymous SNV	NM_026201:c.T3158C:p.L1053S		chr10	62746918	62746918	A	G	199	0	0	173	11	0.0597826	0.000268161
	HFHC_93T vs 93N	exonic	Ccdc108	nonsynonymous SNV	NM_001039495:c.A2420G:p.K807R		chr1	74920570	74920570	T	C	56	0	0	45	13	0.224138	7.28e-05
	HFHC_96T vs 96N	exonic	Ccdc112	nonsynonymous SNV	NM_001160399:c.A1222T:p.R408W		chr18	46287460	46287460	T	A	159	0	0	143	8	0.0529801	0.00287455
	HFHC_89T vs 89N	exonic	Ccdc115	nonsynonymous SNV	NM_027159:c.T473A:p.I158N		chr1	34437568	34437568	A	T	30	0	0	25	9	0.264706	0.00190451
	HFHC_89T vs 89N	exonic	Ccdc150	nonsynonymous SNV	NM_030025:c.T2596C:p.S866P		chr1	54361113	54361113	T	C	15	0	0	14	9	0.391304	0.00501308
	HFHC_89T vs 89N	exonic	Ccdc171	stopgain SNV	NM_001081012:c.A2500T:p.K834X		chr4	83681449	83681449	A	T	43	0	0	23	12	0.342857	1.92e-05
	HFHC_87T vs 87N	exonic	Ccdc54	nonsynonymous SNV	NM_027046:c.A65G:p.H22R		chr16	50590837	50590837	T	C	95	0	0	71	7	0.0897436	0.0032465
	HFHC_87T vs 87N	exonic;splicing	Ccdc60	nonsynonymous SNV	NM_177759:c.A872T:p.Y291F		chr5	116146206	116146206	T	A	144	0	0	155	12	0.0718563	0.00047542
	HFHC_87T vs 87N	exonic	Ccdc7	stopgain SNV	NM_029061:c.C767A:p.S256X		chr8	128993025	128993025	G	T	264	0	0	242	15	0.0583658	2.01e-05
	HFHC_93T vs 93N	exonic	Ccdc83	nonsynonymous SNV	NM_183293:c.A812T:p.Q271L		chr7	90228421	90228421	T	A	81	1	0.0121951	62	15	0.194805	8.29e-05
	HFHC_88T vs 88N	exonic	Ccdc87	stopgain SNV	NM_207268:c.A1564T:p.K522X		chr19	4841045	4841045	A	T	50	0	0	36	14	0.28	2.12e-05
	HFHC_96T vs 96N	exonic	Ccnjl	nonsynonymous SNV	NM_001045530:c.T257A:p.V86D		chr11	43556748	43556748	T	A	157	0	0	141	5	0.0342466	0.0250553
	HFHC_89T vs 89N	exonic	Ccnjl	nonsynonymous SNV	NM_001045530:c.T217A:p.Y73N		chr11	43556708	43556708	T	A	198	0	0	136	43	0.240223	6.07e-16
	HFHC_89T vs 89N	exonic	Ccser1	nonsynonymous SNV	NM_001164316:c.A2140G:p.T714A		chr6	61810688	61810688	A	G	64	0	0	50	19	0.275362	9.62e-07
	HFHC_88T vs 88N	exonic	Ccser2	nonsynonymous SNV	NM_027045:c.T1650A:p.D550E		chr14	36926891	36926891	A	T	128	0	0	93	30	0.243902	6.53e-11
	HFHC_93T vs 93N	splicing	Cct3		NM_009836:exon2:c.93+2T>A)		chr3	88299405	88299405	T	A	25	1	0.0384615	27	8	0.228571	0.0393581
	HFHC_88T vs 88N	exonic	Cct6a	nonsynonymous SNV	NM_009838:c.A521G:p.D174G		chr5	129790594	129790594	A	G	109	0	0	61	22	0.26506	1.59e-09
	HFHC_87T vs 87N	exonic	Cd101	nonsynonymous SNV	NM_001099332:c.G888T:p.L296F		chr3	101017222	101017222	C	A	88	0	0	75	15	0.166667	1.93e-05
	HFHC_93T vs 93N	exonic	Cd2ap	nonsynonymous SNV	NM_009847:c.T648A:p.F216L		chr17	42829999	42829999	A	T	34	0	0	34	5	0.128205	0.0383318
	HFHC_89T vs 89N	exonic	Cd300c	nonsynonymous SNV	NM_199225:c.G119A:p.S40N		chr11	114959857	114959857	C	T	94	0	0	62	24	0.27907	2.86e-09
	HFHC_89T vs 89N	exonic	Cd84	nonsynonymous SNV	NM_001252472:c.A236G:p.Y79C		chr1	171851992	171851992	A	G	39	0	0	15	10	0.4	2.16e-05
	HFHC_89T vs 89N	exonic	Cd93	nonsynonymous SNV	NM_010740:c.T530C:p.F177S		chr2	148442895	148442895	A	G	160	0	0	120	45	0.272727	1.83e-15
	HFHC_88T vs 88N	exonic	Cdadc1	nonsynonymous SNV	NM_001168535:c.T155A:p.V52E		chr14	59596887	59596887	A	T	38	0	0	47	18	0.276923	9.07e-05
	HFHC_88T vs 88N	exonic	Cdc20	nonsynonymous SNV	NM_023223:c.C505T:p.P169S		chr4	118436311	118436311	G	A	88	0	0	67	18	0.211765	1e-06
	HFHC_88T vs 88N	exonic	Cdc42bpa	nonsynonymous SNV	NM_001033285:c.A2435G:p.E812G		chr1	180109233	180109233	A	G	52	0	0	31	9	0.225	0.000314748
	HFHC_96T vs 96N	exonic	Cdc6	nonsynonymous SNV	NM_001025779:c.T1109A:p.L370Q		chr11	98915107	98915107	T	A	108	0	0	116	5	0.0413223	0.0395817
	HFHC_96T vs 96N	exonic	Cdca5	nonsynonymous SNV	NM_026410:c.C650T:p.T217M		chr19	6090460	6090460	C	T	136	0	0	124	7	0.0534351	0.00629446
	HFHC_87T vs 87N	exonic	Cdh18	nonsynonymous SNV	NM_001081299:c.C17A:p.T6K		chr15	23173718	23173718	C	A	58	0	0	81	6	0.0689655	0.0434416
	HFHC_88T vs 88N	exonic	Cdh23	nonsynonymous SNV	NM_001252635:c.A9055G:p.I3019V		chr10	60307480	60307480	T	C	32	0	0	28	11	0.282051	0.000654569
	HFHC_93T vs 93N	exonic	Cdh23	nonsynonymous SNV	NM_023370:c.T4384A:p.C1462S		chr10	60378846	60378846	A	T	19	0	0	18	10	0.357143	0.00253436
	HFHC_88T vs 88N	exonic	Cdk9	nonsynonymous SNV	NM_130860:c.C271T:p.P91S		chr2	32710204	32710204	G	A	26	0	0	16	6	0.272727	0.00608018
	HFHC_88T vs 88N	exonic	Cdnf	nonsynonymous SNV	NM_177647:c.A307T:p.M103L		chr2	3521079	3521079	A	T	41	0	0	23	8	0.258065	0.000659096
	HFHC_89T vs 89N	exonic	Ceacam3	nonsynonymous SNV	NM_054059:c.T25C:p.C9R		chr7	17150424	17150424	T	C	100	0	0	84	33	0.282051	1.23e-10
	HFHC_89T vs 89N	exonic	Ceacam3	nonsynonymous SNV	NM_054059:c.A415T:p.I139F		chr7	17154722	17154722	A	T	132	1	0.0075188	75	43	0.364407	1.6e-15
	HFHC_93T vs 93N	exonic	Ceacam9	nonsynonymous SNV	NM_011927:c.C662T:p.S221F		chr7	16725439	16725439	C	T	79	0	0	71	5	0.0657895	0.0264483
	HFHC_88T vs 88N	exonic	Cecr2	nonsynonymous SNV	NM_001128151:c.C3403T:p.P1135S		chr6	120761800	120761800	C	T	130	0	0	94	29	0.235772	1.21e-10
	HFHC_87T vs 87N	exonic	Celf3	nonsynonymous SNV	NM_172434:c.A844T:p.S282C		chr3	94487209	94487209	A	T	203	0	0	226	7	0.0300429	0.0119288
	HFHC_87T vs 87N	exonic	Celsr1	nonsynonymous SNV	NM_009886:c.T2324G:p.L775R		chr15	86031447	86031447	A	C	150	0	0	152	11	0.0674847	0.000646345
	HFHC_87T vs 87N	exonic	Cenpf	stopgain SNV	NM_001081363:c.C3037T:p.Q1013X		chr1	189658597	189658597	G	A	201	0	0	156	7	0.0429448	0.00335814
	HFHC_88T vs 88N	exonic	Cenpj	stopgain SNV	NM_001014996:c.C2164T:p.Q722X		chr14	56552427	56552427	G	A	73	0	0	49	17	0.257576	9.19e-07
	HFHC_88T vs 88N	exonic	Cep152	nonsynonymous SNV	NM_001081091:c.C2050A:p.H684N		chr2	125587951	125587951	G	T	25	0	0	20	7	0.259259	0.00663776
	HFHC_87T vs 87N	exonic	Cep152	nonsynonymous SNV	NM_001081091:c.C2269T:p.R757C		chr2	125586441	125586441	G	A	130	0	0	134	8	0.056338	0.00500835
	HFHC_89T vs 89N	exonic	Cep152	nonsynonymous SNV	NM_001081091:c.T5065A:p.S1689T		chr2	125563546	125563546	A	T	163	0	0	100	37	0.270073	1.21e-14
	HFHC_89T vs 89N	exonic	Cep97	nonsynonymous SNV	NM_028815:c.T2355A:p.D785E		chr16	55905384	55905384	A	T	69	0	0	44	17	0.278689	6.59e-07
	HFHC_88T vs 88N	exonic	Ces1a	nonsynonymous SNV	NM_001013764:c.T448A:p.S150T		chr8	93039537	93039537	A	T	63	1	0.015625	55	9	0.140625	0.00843775
	HFHC_89T vs 89N	exonic	Ces3a	nonsynonymous SNV	NM_001164681:c.A1325C:p.E442A		chr8	105057760	105057760	A	C	150	1	0.00662252	85	33	0.279661	1.87e-12
	HFHC_89T vs 89N	exonic	Cftr	nonsynonymous SNV	NM_021050:c.T3854A:p.I1285K		chr6	18305980	18305980	T	A	30	0	0	32	8	0.2	0.00814638
	HFHC_89T vs 89N	exonic	Chat	nonsynonymous SNV	NM_009891:c.A1387T:p.I463F		chr14	32419052	32419052	T	A	115	0	0	75	23	0.234694	3.65e-09
	HFHC_88T vs 88N	exonic	Chl1	nonsynonymous SNV	NM_007697:c.G1468A:p.G490R		chr6	103693118	103693118	G	A	95	0	0	67	19	0.22093	2.25e-07
	HFHC_96T vs 96N	exonic	Chrdl2	nonsynonymous SNV	NM_133709:c.A487T:p.T163S		chr7	100023906	100023906	A	T	281	0	0	318	20	0.0591716	4.27e-06
	HFHC_88T vs 88N	exonic	Chrna10	nonsynonymous SNV	NM_001081424:c.G1039T:p.G347C		chr7	102112344	102112344	C	A	80	0	0	66	22	0.25	1.58e-07
	HFHC_96T vs 96N	exonic	Chrna7	nonsynonymous SNV	NM_007390:c.A458T:p.D153V		chr7	63107692	63107692	T	A	106	0	0	133	7	0.05	0.0180959
	HFHC_89T vs 89N	exonic	Chrna9	nonsynonymous SNV	NM_001081104:c.A1013G:p.K338R		chr5	65976820	65976820	A	G	21	0	0	17	7	0.291667	0.00762686
	HFHC_89T vs 89N	exonic	Chrnb3	nonsynonymous SNV	NM_027454:c.G344A:p.R115H		chr8	27393625	27393625	G	A	146	0	0	82	39	0.322314	7.33e-16
	HFHC_96T vs 96N	exonic	Chst3	nonsynonymous SNV	NM_016803:c.C373A:p.Q125K		chr10	60186669	60186669	G	T	105	0	0	105	7	0.0625	0.00888607
	HFHC_89T vs 89N	exonic	Chtf18	nonsynonymous SNV	NM_145409:c.A1970G:p.D657G		chr17	25721246	25721246	T	C	19	0	0	27	14	0.341463	0.00203161
	HFHC_96T vs 96N	exonic	Clca1	nonsynonymous SNV	NM_009899:c.C1550T:p.T517M		chr3	144747512	144747512	G	A	348	0	0	256	9	0.0339623	0.000487588
	HFHC_93T vs 93N	exonic	Clca3	nonsynonymous SNV	NM_017474:c.A1709C:p.Q570P		chr3	145009146	145009146	T	G	91	0	0	91	13	0.125	0.000194501
	HFHC_89T vs 89N	exonic	Clca6	nonsynonymous SNV	NM_207208:c.A1868T:p.Y623F		chr3	144957219	144957219	T	A	182	0	0	113	39	0.256579	2.22e-15
	HFHC_88T vs 88N	exonic	Clec2i	nonsynonymous SNV	NM_020257:c.A458G:p.H153R		chr6	128895376	128895376	A	G	258	0	0	190	41	0.177489	5.69e-15
	HFHC_88T vs 88N	exonic	Clhc1	nonsynonymous SNV	NM_001081099:c.G218A:p.S73N		chr4	134522963	134522963	G	A	100	0	0	70	25	0.263158	2.41e-09
	HFHC_89T vs 89N	exonic	Clic5	stopgain SNV	NM_172621:c.T615A:p.Y205X		chr17	44275240	44275240	T	A	81	0	0	57	17	0.22973	1.18e-06
	HFHC_89T vs 89N	exonic	Clip4	nonsynonymous SNV	NM_001271483:c.C1885A:p.L629M		chr17	71856319	71856319	C	A	72	0	0	63	14	0.181818	5.17e-05
	HFHC_96T vs 96N	splicing	Clnk		NM_013748:exon15:c.656-2A>T)		chr5	38736359	38736359	T	A	109	0	0	120	8	0.0625	0.00652587
	HFHC_87T vs 87N	exonic	Cnga1	nonsynonymous SNV	NM_007723:c.T589A:p.Y197N		chr5	72609506	72609506	A	T	73	0	0	47	5	0.0961538	0.0110815
	HFHC_93T vs 93N	exonic	Cngb3	nonsynonymous SNV	NM_013927:c.T443C:p.F148S		chr4	19364240	19364240	T	C	31	0	0	27	11	0.289474	0.000659785
	HFHC_88T vs 88N	exonic	Cnot3	nonsynonymous SNV	NM_146176:c.G883A:p.E295K		chr7	3654188	3654188	G	A	45	0	0	34	7	0.170732	0.00418409
	HFHC_88T vs 88N	exonic	Cntn5	nonsynonymous SNV	NM_001033359:c.C2345T:p.S782F		chr9	9673349	9673349	G	A	100	0	0	84	34	0.288136	6.64e-11
	HFHC_89T vs 89N	exonic	Cntnap2	nonsynonymous SNV	NM_025771:c.T160A:p.C54S		chr6	47298447	47298447	T	A	72	0	0	57	18	0.24	1.76e-06
	HFHC_88T vs 88N	exonic	Cog6	nonsynonymous SNV	NM_026225:c.T1799A:p.L600Q		chr3	52986428	52986428	A	T	62	0	0	50	18	0.264706	2.49e-06
	HFHC_93T vs 93N	exonic	Cog8	nonsynonymous SNV	NM_139229:c.C1315T:p.P439S		chr8	107052329	107052329	G	A	133	0	0	95	18	0.159292	3.75e-07
	HFHC_88T vs 88N	exonic	Col12a1	stopgain SNV	NM_007730:c.C712T:p.R238X		chr9	79703409	79703409	G	A	47	0	0	38	12	0.24	0.0001703
	HFHC_89T vs 89N	exonic	Col16a1	nonsynonymous SNV	NM_028266:c.A455G:p.D152G		chr4	130053318	130053318	A	G	55	0	0	40	12	0.230769	8.33e-05
	HFHC_88T vs 88N	exonic	Col17a1	nonsynonymous SNV	NM_007732:c.G431T:p.R144L		chr19	47678446	47678446	C	A	127	0	0	117	6	0.0487805	0.0133129
	HFHC_89T vs 89N	exonic	Col1a1	nonsynonymous SNV	NM_007742:c.C2660T:p.P887L		chr11	94947643	94947643	C	T	175	1	0.00568182	121	35	0.224359	7.4e-12
	HFHC_89T vs 89N	exonic	Col24a1	nonsynonymous SNV	NM_027770:c.T2645C:p.V882A		chr3	145428210	145428210	T	C	62	0	0	31	12	0.27907	7.86e-06
	HFHC_88T vs 88N	exonic	Col2a1	nonsynonymous SNV	NM_001113515:c.G2044A:p.G682R		chr15	97984415	97984415	C	T	164	0	0	106	32	0.231884	1.45e-12
	HFHC_93T vs 93N	exonic	Col4a3	nonsynonymous SNV	NM_007734:c.G4316A:p.G1439D		chr1	82715311	82715311	G	A	63	0	0	43	11	0.203704	0.000110326
	HFHC_93T vs 93N	exonic	Col5a1	nonsynonymous SNV	NM_015734:c.A942C:p.E314D		chr2	27951310	27951310	A	C	43	0	0	32	5	0.135135	0.0181321
	HFHC_88T vs 88N	exonic	Col5a2	nonsynonymous SNV	NM_007737:c.G3397A:p.D1133N		chr1	45383659	45383659	C	T	79	0	0	74	20	0.212766	1.79e-06
	HFHC_88T vs 88N	exonic	Col6a3	nonsynonymous SNV	NM_001243009:c.A4226T:p.E1409V		chr1	90798059	90798059	T	A	42	0	0	20	12	0.375	1.03e-05
	HFHC_88T vs 88N	exonic	Col6a6	nonsynonymous SNV	NM_001102607:c.G1654A:p.V552I		chr9	105782091	105782091	C	T	210	1	0.00473934	140	52	0.270833	8.87e-18
	HFHC_88T vs 88N	exonic	Col7a1	nonsynonymous SNV	NM_007738:c.T4617A:p.D1539E		chr9	108966595	108966595	T	A	113	0	0	86	27	0.238938	1.28e-09
	HFHC_87T vs 87N	exonic	Col7a1	nonsynonymous SNV	NM_007738:c.C905A:p.T302K		chr9	108956185	108956185	C	A	91	1	0.0108696	106	9	0.0782609	0.0226039
	HFHC_96T vs 96N	exonic	Col8a2	nonsynonymous SNV	NM_199473:c.A2054G:p.E685G		chr4	126312252	126312252	A	G	183	0	0	218	12	0.0521739	0.000780972
	HFHC_89T vs 89N	exonic	Coq5	nonsynonymous SNV	NM_026504:c.A154G:p.T52A		chr5	115279866	115279866	A	G	23	0	0	13	5	0.277778	0.0114332
	HFHC_88T vs 88N	exonic	Coro7	nonsynonymous SNV	NM_030205:c.A1658G:p.D553G		chr16	4632433	4632433	T	C	176	0	0	110	41	0.271523	5.96e-16
	HFHC_87T vs 87N	exonic	Cpne8	nonsynonymous SNV	NM_025815:c.G1477A:p.V493I		chr15	90497133	90497133	C	T	249	0	0	212	10	0.045045	0.000485042
	HFHC_89T vs 89N	exonic	Cpvl	nonsynonymous SNV	NM_027749:c.T106A:p.S36T		chr6	53974691	53974691	A	T	32	0	0	31	7	0.184211	0.0105276
	HFHC_89T vs 89N	exonic	Cr2	nonsynonymous SNV	NM_007758:c.G2981T:p.C994F		chr1	195149996	195149996	C	A	36	0	0	38	10	0.208333	0.00236894
	HFHC_87T vs 87N	exonic	Creb5	nonsynonymous SNV	NM_172728:c.G303A:p.M101I		chr6	53680989	53680989	G	A	71	0	0	96	5	0.0495049	0.0669553
	HFHC_87T vs 87N	exonic	Crip3	nonsynonymous SNV	NM_053250:c.G86T:p.C29F		chr17	46429361	46429361	G	T	190	0	0	213	9	0.0405405	0.0035479
	HFHC_88T vs 88N	exonic	Crtac1	nonsynonymous SNV	NM_145123:c.T1169A:p.I390N		chr19	42299207	42299207	A	T	136	0	0	106	26	0.19697	2.52e-09
	HFHC_87T vs 87N	exonic	Crybg3	nonsynonymous SNV	NM_174848:c.C433A:p.P145T		chr16	59555315	59555315	G	T	141	0	0	138	7	0.0482759	0.00800364
	HFHC_93T vs 93N	exonic	Crym	nonsynonymous SNV	NM_016669:c.G529T:p.A177S		chr7	120195466	120195466	C	A	49	0	0	51	13	0.203125	0.000342167
	HFHC_88T vs 88N	exonic	Csad	nonsynonymous SNV	NM_144942:c.G997A:p.A333T		chr15	102179130	102179130	C	T	80	0	0	40	15	0.272727	3.87e-07
	HFHC_88T vs 88N	exonic	Csgalnact2	nonsynonymous SNV	NM_030165:c.T1458A:p.H486Q		chr6	118109273	118109273	A	T	98	0	0	74	22	0.229167	4.81e-08
	HFHC_88T vs 88N	exonic	Csnk1d	nonsynonymous SNV	NM_027874:c.C553T:p.H185Y		chr11	120972978	120972978	G	A	71	0	0	55	19	0.256757	7.68e-07
	HFHC_89T vs 89N	exonic	Cspg4	nonsynonymous SNV	NM_139001:c.A964C:p.S322R		chr9	56885946	56885946	A	C	95	0	0	58	30	0.340909	1.31e-11
	HFHC_87T vs 87N	exonic	Ctla4	nonsynonymous SNV	NM_009843:c.T428A:p.M143K		chr1	60912741	60912741	T	A	129	0	0	160	9	0.0532544	0.00551952
	HFHC_88T vs 88N	exonic	Ctnna3	nonsynonymous SNV	NM_001164519:c.T1748C:p.M583T		chr10	65002694	65002694	T	C	86	0	0	67	12	0.151899	9.07e-05
	HFHC_89T vs 89N	exonic	Ctnnd1	nonsynonymous SNV	NM_001085449:c.T1001C:p.I334T		chr2	84616596	84616596	A	G	87	0	0	64	24	0.272727	1.12e-08
	HFHC_87T vs 87N	exonic	Cubn	stopgain SNV	NM_001081084:c.C6939A:p.Y2313X		chr2	13334836	13334836	G	T	32	0	0	49	5	0.0925926	0.0908081
	HFHC_93T vs 93N	exonic	Cul3	nonsynonymous SNV	NM_016716:c.T2120A:p.I707K		chr1	80269265	80269265	A	T	87	0	0	70	21	0.230769	2.12e-07
	HFHC_88T vs 88N	exonic	Cul9	nonsynonymous SNV	NM_001081335:c.C613T:p.L205F		chr17	46541822	46541822	G	A	76	0	0	67	16	0.192771	1.42e-05
	HFHC_89T vs 89N	exonic	Cul9	nonsynonymous SNV	NM_001081335:c.G4040A:p.R1347K		chr17	46521976	46521976	C	T	59	0	0	27	7	0.205882	0.000567852
	HFHC_88T vs 88N	exonic	Cx3cl1	stopgain SNV	NM_009142:c.C1166A:p.S389X		chr8	94780534	94780534	C	A	55	0	0	34	11	0.244444	7.17e-05
	HFHC_96T vs 96N	exonic	Cxcr5	nonsynonymous SNV	NM_007551:c.A104T:p.Q35L		chr9	44514255	44514255	T	A	90	0	0	67	5	0.0694444	0.0160152
	HFHC_89T vs 89N	exonic	Cyp27b1	nonsynonymous SNV	NM_010009:c.C793A:p.Q265K		chr10	127050244	127050244	C	A	58	0	0	25	6	0.193548	0.00126703
	HFHC_87T vs 87N	exonic	Cyp2b13	nonsynonymous SNV	NM_007813:c.T1322C:p.I441T		chr7	26095667	26095667	T	C	428	0	0	479	24	0.0477137	2.96e-07
	HFHC_88T vs 88N	exonic	Cyp2b19	nonsynonymous SNV	NM_007814:c.A836G:p.N279S	rs36983835	chr7	26764260	26764260	A	G	274	1	0.00363636	199	48	0.194332	5.07e-16
	HFHC_93T vs 93N	exonic	Cyp2b19	nonsynonymous SNV	NM_007814:c.A182G:p.E61G		chr7	26759043	26759043	A	G	167	0	0	151	41	0.213542	7.71e-13
	HFHC_88T vs 88N	exonic	Cyp2c37	nonsynonymous SNV	NM_010001:c.C896T:p.T299I		chr19	40000494	40000494	C	T	313	0	0	191	63	0.248031	8.51e-25
	HFHC_87T vs 87N	exonic	Cyp2c39	nonsynonymous SNV	NM_010003:c.A361G:p.K121E		chr19	39513529	39513529	A	G	246	0	0	240	20	0.0769231	1.14e-06
	HFHC_87T vs 87N	exonic	Cyp2c50	nonsynonymous SNV	NM_001167875:c.C1194A:p.N398K		chr19	40113513	40113513	C	A	395	0	0	417	13	0.0302326	0.000191825
	HFHC_88T vs 88N	exonic	Cyp2c54	nonsynonymous SNV	NM_206537:c.T1336C:p.F446L		chr19	40038374	40038374	A	G	312	0	0	207	61	0.227612	5.62e-23
	HFHC_88T vs 88N	exonic	Cyp2d12	stopgain SNV	NM_201360:c.A850T:p.K284X		chr15	82557832	82557832	A	T	132	0	0	94	29	0.235772	9.49e-11
	HFHC_87T vs 87N	exonic	Cyp2g1	nonsynonymous SNV	NM_013809:c.G666A:p.M222I		chr7	26814636	26814636	G	A	155	0	0	164	7	0.0409357	0.0102941
	HFHC_87T vs 87N	exonic	Cyp3a44	nonsynonymous SNV	NM_177380:c.G457A:p.G153R		chr5	145794799	145794799	C	T	745	0	0	779	40	0.04884	3.63e-12
	HFHC_89T vs 89N	exonic	Cyp4a30b-ps	nonsynonymous SNV	NM_001100185:c.C1180T:p.P394S		chr4	115459358	115459358	C	T	55	0	0	24	7	0.225806	0.000489387
	HFHC_89T vs 89N	exonic	Cyp4f17	nonsynonymous SNV	NM_001101445:c.T122C:p.F41S		chr17	32507016	32507016	T	C	146	0	0	74	43	0.367521	3.98e-18
	HFHC_89T vs 89N	exonic	D130043K22Rik	nonsynonymous SNV	NM_001081051:c.A1642T:p.I548F		chr13	24872328	24872328	A	T	110	0	0	54	24	0.307692	5.98e-11
	HFHC_87T vs 87N	exonic	D3Bwg0562e	nonsynonymous SNV	NM_177664:c.C1349G:p.T450S		chr3	117322858	117322858	G	C	156	0	0	196	7	0.0344828	0.0176586
	HFHC_88T vs 88N	exonic	D4Wsu53e	nonsynonymous SNV	NM_023665:c.T638C:p.L213P		chr4	134925374	134925374	T	C	78	0	0	48	18	0.272727	1.87e-07
	HFHC_89T vs 89N	exonic	Daf2	nonsynonymous SNV	NM_007827:c.A575T:p.Y192F		chr1	130416922	130416922	T	A	293	0	0	214	89	0.293729	3.99e-30
	HFHC_89T vs 89N	exonic	Dbf4	nonsynonymous SNV	NM_001190717:c.G874A:p.G292R		chr5	8403124	8403124	C	T	85	0	0	78	5	0.060241	0.027646
	HFHC_89T vs 89N	exonic	Dcaf12	nonsynonymous SNV	NM_026893:c.T1100A:p.I367N		chr4	41294036	41294036	A	T	50	0	0	40	10	0.2	0.00059342
	HFHC_89T vs 89N	exonic	Dcaf12l2	nonsynonymous SNV	NM_175539:c.G619A:p.A207T		chrX	44367392	44367392	C	T	43	0	0	19	18	0.486486	4.98e-08
	HFHC_88T vs 88N	exonic	Dcps	nonsynonymous SNV	NM_027030:c.A724G:p.N242D		chr9	35126327	35126327	T	C	141	0	0	106	26	0.19697	1.52e-09
	HFHC_87T vs 87N	exonic	Ddah2	nonsynonymous SNV	NM_001190449:c.T612A:p.D204E		chr17	35061496	35061496	T	A	157	0	0	149	11	0.06875	0.00045415
	HFHC_93T vs 93N	exonic	Ddi1	nonsynonymous SNV	NM_027942:c.A1190G:p.K397R		chr9	6265178	6265178	T	C	116	0	0	109	20	0.155039	1.26e-06
	HFHC_89T vs 89N	exonic	Ddx1	nonsynonymous SNV	NM_134040:c.T2063G:p.V688G		chr12	13220376	13220376	A	C	52	0	0	48	21	0.304348	1.59e-06
	HFHC_88T vs 88N	exonic	Ddx21	nonsynonymous SNV	NM_019553:c.C2147T:p.S716F		chr10	62584737	62584737	G	A	60	0	0	48	9	0.157895	0.00108931
	HFHC_96T vs 96N	exonic	Ddx4	nonsynonymous SNV	NM_010029:c.A1481T:p.Q494L		chr13	112604540	112604540	T	A	154	0	0	146	6	0.0394737	0.0142812
	HFHC_96T vs 96N	exonic	Ddx60	nonsynonymous SNV	NM_001081215:c.T3918A:p.F1306L		chr8	62010004	62010004	T	A	115	0	0	87	6	0.0645161	0.00728864
	HFHC_88T vs 88N	exonic	Defb15	nonsynonymous SNV	NM_139222:c.T157A:p.C53S		chr8	21929953	21929953	A	T	44	0	0	28	9	0.243243	0.000476847
	HFHC_87T vs 87N	splicing	Dennd3		NM_001081066:exon19:c.3248+2T>C)		chr15	73565175	73565175	T	C	132	0	0	128	12	0.0857143	0.000272283
	HFHC_87T vs 87N	exonic	Dennd3	stopgain SNV	NM_001081066:c.C1736A:p.S579X		chr15	73545122	73545122	C	A	98	0	0	91	6	0.0618557	0.0139857
	HFHC_88T vs 88N	exonic	Dennd5b	nonsynonymous SNV	NM_177192:c.T833A:p.L278Q		chr6	149068121	149068121	A	T	30	0	0	21	11	0.34375	0.00025385
	HFHC_89T vs 89N	exonic	Dgat2	stopgain SNV	NM_026384:c.C279A:p.Y93X		chr7	99165161	99165161	G	T	37	0	0	31	10	0.243902	0.000890952
	HFHC_93T vs 93N	exonic	Dgkg	nonsynonymous SNV	NM_138650:c.T637A:p.W213R		chr16	22580546	22580546	A	T	68	0	0	70	15	0.176471	8.11e-05
	HFHC_89T vs 89N	exonic	Dhx15	nonsynonymous SNV	NM_001042620:c.T1765A:p.S589T		chr5	52160251	52160251	A	T	35	0	0	29	17	0.369565	1.36e-05
	HFHC_89T vs 89N	exonic	Dhx34	nonsynonymous SNV	NM_027883:c.G2197T:p.G733C		chr7	16203977	16203977	C	A	108	0	0	86	31	0.264957	1.73e-10
	HFHC_96T vs 96N	exonic	Dhx35	nonsynonymous SNV	NM_145742:c.T1550A:p.I517N		chr2	158842356	158842356	T	A	88	0	0	90	5	0.0526316	0.0357962
	HFHC_89T vs 89N	exonic	Dhx37	nonsynonymous SNV	NM_203319:c.C2072T:p.P691L		chr5	125421072	125421072	G	A	40	0	0	16	6	0.272727	0.00121372
	HFHC_88T vs 88N	exonic	Dhx8	nonsynonymous SNV	NM_144831:c.T1040C:p.V347A		chr11	101739808	101739808	T	C	128	0	0	104	30	0.223881	3.07e-10
	HFHC_96T vs 96N	exonic	Disp2	nonsynonymous SNV	NM_170593:c.C2923T:p.L975F		chr2	118791711	118791711	C	T	165	0	0	173	8	0.0441989	0.00520104
	HFHC_88T vs 88N	exonic	Dixdc1	nonsynonymous SNV	NM_178118:c.C1723T:p.L575F		chr9	50682083	50682083	G	A	71	0	0	57	15	0.208333	1.51e-05
	HFHC_93T vs 93N	exonic	Dkk2	nonsynonymous SNV	NM_020265:c.T715A:p.C239S		chr3	132178055	132178055	T	A	85	0	0	63	25	0.284091	6.48e-09
	HFHC_88T vs 88N	exonic	Dlec1	nonsynonymous SNV	NM_177117:c.T2344G:p.S782A		chr9	119128036	119128036	T	G	119	1	0.00833333	75	19	0.202128	6.68e-07
	HFHC_88T vs 88N	exonic	Dlec1	nonsynonymous SNV	NM_177117:c.C2974T:p.L992F		chr9	119134593	119134593	C	T	37	0	0	16	8	0.333333	0.00024975
	HFHC_88T vs 88N	exonic	Dll3	nonsynonymous SNV	NM_007866:c.C398T:p.A133V		chr7	28300172	28300172	G	A	302	0	0	208	71	0.25448	1.19e-25
	HFHC_93T vs 93N	exonic	Dlx6	nonsynonymous SNV	NM_010057:c.A563T:p.H188L		chr6	6865192	6865192	A	T	63	0	0	45	12	0.210526	6.71e-05
	HFHC_89T vs 89N	exonic	Dmbt1	nonsynonymous SNV	NM_007769:c.T2198A:p.I733K		chr7	131081210	131081210	T	A	316	0	0	224	84	0.272727	2.26e-29
	HFHC_87T vs 87N	exonic	Dmkn	nonsynonymous SNV	NM_001166173:c.A599T:p.N200I		chr7	30764834	30764834	A	T	154	1	0.00645161	156	7	0.0429448	0.0391395
	HFHC_88T vs 88N	exonic	Dmpk	nonsynonymous SNV	NM_001190490:c.G681T:p.R227S		chr7	19087499	19087499	G	T	145	0	0	91	34	0.272	2.63e-13
	HFHC_88T vs 88N	exonic	Dmrt3	nonsynonymous SNV	NM_177360:c.A959T:p.H320L		chr19	25622751	25622751	A	T	158	1	0.00628931	95	33	0.257812	4.25e-12
	HFHC_89T vs 89N	exonic	Dmrta1	nonsynonymous SNV	NM_175647:c.T187G:p.C63G		chr4	89688495	89688495	T	G	20	0	0	14	6	0.3	0.010098
	HFHC_88T vs 88N	exonic	Dnaaf1	nonsynonymous SNV	NM_026648:c.G1200T:p.E400D		chr8	119591897	119591897	G	T	20	0	0	18	5	0.217391	0.0349564
	HFHC_89T vs 89N	exonic	Dnah11	nonsynonymous SNV	NM_010060:c.G5803A:p.V1935I		chr12	118059804	118059804	C	T	70	0	0	59	14	0.191781	4.16e-05
	HFHC_88T vs 88N	exonic	Dnah17	nonsynonymous SNV	NM_001167746:c.G8446A:p.A2816T		chr11	118066304	118066304	C	T	45	0	0	29	5	0.147059	0.0123463
	HFHC_87T vs 87N	exonic	Dnah5	nonsynonymous SNV	NM_133365:c.A8329C:p.K2777Q		chr15	28367799	28367799	A	C	93	0	0	83	5	0.0568182	0.0255859
	HFHC_89T vs 89N	exonic	Dnah5	nonsynonymous SNV	NM_133365:c.T7682A:p.V2561E		chr15	28349854	28349854	T	A	48	0	0	28	11	0.282051	5.98e-05
	HFHC_88T vs 88N	exonic	Dnah6	nonsynonymous SNV	NM_001164669:c.A8180T:p.E2727V		chr6	73086094	73086094	T	A	234	1	0.00425532	225	9	0.0384615	0.00991533
	HFHC_88T vs 88N	exonic	Dnah7a	nonsynonymous SNV	NM_001252070:c.T9472A:p.S3158T		chr1	53456825	53456825	A	T	120	0	0	81	16	0.164948	1.21e-06
	HFHC_87T vs 87N	exonic	Dnah8	nonsynonymous SNV	NM_013811:c.T11096C:p.I3699T		chr17	30787206	30787206	T	C	69	0	0	64	5	0.0724638	0.0289943
	HFHC_93T vs 93N	exonic	Dnaic1	nonsynonymous SNV	NM_175138:c.C659T:p.T220M		chr4	41604253	41604253	C	T	41	0	0	35	7	0.166667	0.0064978
	HFHC_93T vs 93N	exonic	Dnaic2	nonsynonymous SNV	NM_001034878:c.C1046T:p.A349V		chr11	114750396	114750396	C	T	81	0	0	72	14	0.162791	5.28e-05
	HFHC_88T vs 88N	exonic	Dnajb12	nonsynonymous SNV	NM_019965:c.G350A:p.G117E		chr10	59890875	59890875	G	A	31	0	0	22	8	0.266667	0.00198753
	HFHC_88T vs 88N	exonic	Dnajb13	nonsynonymous SNV	NM_153527:c.C79T:p.L27F		chr7	100511843	100511843	G	A	158	0	0	110	40	0.266667	1.46e-14
	HFHC_88T vs 88N	exonic	Dnm1l	nonsynonymous SNV	NM_001276341:c.G399A:p.M133I		chr16	16333876	16333876	C	T	68	0	0	41	13	0.240741	1.01e-05
	HFHC_89T vs 89N	exonic	Dock4	nonsynonymous SNV	NM_172803:c.T3035A:p.V1012D		chr12	40779151	40779151	T	A	105	0	0	58	26	0.309524	5.55e-11
	HFHC_88T vs 88N	splicing	Donson		NM_021720:exon6:c.949+2T>C)		chr16	91683631	91683631	A	G	53	0	0	42	17	0.288136	5.16e-06
	HFHC_88T vs 88N	exonic	Dot1l	nonsynonymous SNV	NM_199322:c.T479C:p.V160A		chr10	80771352	80771352	T	C	39	0	0	42	10	0.192308	0.00246153
	HFHC_89T vs 89N	exonic	Dpp4	stopgain SNV	NM_001159543:c.T480A:p.Y160X		chr2	62378319	62378319	A	T	69	0	0	55	18	0.246575	1.97e-06
	HFHC_88T vs 88N	exonic	Dpp7	nonsynonymous SNV	NM_031843:c.T341C:p.F114S		chr2	25355824	25355824	A	G	152	0	0	99	31	0.238462	4.23e-12
	HFHC_88T vs 88N	exonic	Dpysl2	nonsynonymous SNV	NM_009955:c.T1376G:p.L459R		chr14	66807947	66807947	A	C	55	1	0.0178571	25	12	0.324324	4.13e-05
	HFHC_88T vs 88N	exonic	Drd1a	nonsynonymous SNV	NM_010076:c.T938A:p.F313Y		chr13	54053256	54053256	A	T	83	0	0	57	16	0.219178	1.99e-06
	HFHC_88T vs 88N	exonic	Drd4	nonsynonymous SNV	NM_007878:c.C727T:p.P243S		chr7	141294250	141294250	C	T	38	0	0	16	7	0.304348	0.000561938
	HFHC_89T vs 89N	exonic	Dscaml1	nonsynonymous SNV	NM_001081270:c.C4024T:p.P1342S		chr9	45740621	45740621	C	T	60	0	0	28	15	0.348837	3.71e-07
	HFHC_89T vs 89N	exonic	Dscaml1	nonsynonymous SNV	NM_001081270:c.T4810C:p.W1604R		chr9	45745173	45745173	T	C	191	0	0	108	40	0.27027	1.31e-16
	HFHC_89T vs 89N	exonic	Dsg1b	nonsynonymous SNV	NM_181682:c.T332C:p.I111T		chr18	20390249	20390249	T	C	203	0	0	139	58	0.294416	9.67e-21
	HFHC_93T vs 93N	exonic	Dsg1c	nonsynonymous SNV	NM_181680:c.T1523A:p.I508N		chr18	20276999	20276999	T	A	204	0	0	177	30	0.144928	3.76e-10
	HFHC_88T vs 88N	exonic	Dsg3	nonsynonymous SNV	NM_030596:c.A191G:p.N64S		chr18	20520589	20520589	A	G	71	0	0	57	26	0.313253	1.22e-08
	HFHC_88T vs 88N	exonic	Dspp	nonsynonymous SNV	NM_010080:c.G878A:p.S293N		chr5	104175870	104175870	G	A	56	0	0	42	9	0.176471	0.000848517
	HFHC_87T vs 87N	exonic	Dst	nonsynonymous SNV	NM_133833:c.C6337T:p.L2113F		chr1	34211345	34211345	C	T	127	0	0	135	11	0.0753425	0.000853214
	HFHC_88T vs 88N	exonic	Dus3l	nonsynonymous SNV	NM_144858:c.T1197A:p.N399K		chr17	56768371	56768371	T	A	154	0	0	112	41	0.267974	1.77e-14
	HFHC_88T vs 88N	exonic	Dync2h1	nonsynonymous SNV	NM_029851:c.A5002G:p.T1668A		chr9	7130843	7130843	T	C	47	0	0	54	12	0.181818	0.000996194
	HFHC_88T vs 88N	exonic	Dync2h1	nonsynonymous SNV	NM_029851:c.T1141A:p.W381R		chr9	7168566	7168566	A	T	103	0	0	64	24	0.272727	1.19e-09
	HFHC_93T vs 93N	exonic	Ebf3	nonsynonymous SNV	NM_001113414:c.A665C:p.D222A		chr7	137231280	137231280	T	G	43	0	0	35	5	0.125	0.0226631
	HFHC_88T vs 88N	exonic	Ebpl	nonsynonymous SNV	NM_026598:c.T285A:p.D95E		chr14	61342183	61342183	A	T	148	0	0	89	32	0.264463	5.92e-13
	HFHC_88T vs 88N	exonic	Edar	nonsynonymous SNV	NM_010100:c.G16T:p.D6Y		chr10	58630099	58630099	C	A	92	0	0	83	19	0.186275	2.06e-06
	HFHC_88T vs 88N	exonic	Edem2	nonsynonymous SNV	NM_145537:c.A1021G:p.T341A		chr2	155709025	155709025	T	C	98	0	0	91	29	0.241667	5.32e-09
	HFHC_88T vs 88N	exonic	Eef2	nonsynonymous SNV	NM_007907:c.T1867A:p.S623T		chr10	81180957	81180957	T	A	62	0	0	52	15	0.223881	2.31e-05
	HFHC_88T vs 88N	exonic	Eefsec	nonsynonymous SNV	NM_023060:c.C1223T:p.T408I		chr6	88297758	88297758	G	A	135	0	0	111	30	0.212766	3.27e-10
	HFHC_88T vs 88N	exonic	Efcab5	nonsynonymous SNV	NM_176965:c.A2683G:p.T895A		chr11	77121152	77121152	T	C	224	0	0	149	53	0.262376	1.08e-19
	HFHC_87T vs 87N	exonic	Efhc2	nonsynonymous SNV	NM_028916:c.T948A:p.D316E		chrX	17223963	17223963	A	T	71	0	0	46	6	0.115385	0.00479091
	HFHC_96T vs 96N	exonic	Efna3	nonsynonymous SNV	NM_010108:c.A514G:p.T172A		chr3	89315856	89315856	T	C	144	1	0.00689655	140	9	0.0604027	0.0108847
	HFHC_88T vs 88N	exonic	Efnb1	nonsynonymous SNV	NM_010110:c.T743G:p.V248G		chrX	99147232	99147232	T	G	75	0	0	33	49	0.597561	6.18e-19
	HFHC_93T vs 93N	exonic	Egr2	nonsynonymous SNV	NM_010118:c.A1147T:p.T383S		chr10	67540722	67540722	A	T	82	0	0	70	19	0.213483	1.46e-06
	HFHC_88T vs 88N	exonic	Ehbp1l1	nonsynonymous SNV	NM_001114597:c.T3172C:p.S1058P		chr19	5718102	5718102	A	G	136	0	0	89	31	0.258333	5.95e-12
	HFHC_93T vs 93N	exonic	Eif2a	nonsynonymous SNV	NM_001005509:c.T921A:p.D307E		chr3	58548502	58548502	T	A	86	0	0	62	21	0.253012	7.51e-08
	HFHC_93T vs 93N	exonic	Eif4g2	nonsynonymous SNV	NM_001040131:c.T773C:p.M258T		chr7	111077677	111077677	A	G	163	0	0	115	33	0.222973	2.78e-12
	HFHC_88T vs 88N	exonic	Eif5a2	nonsynonymous SNV	NM_177586:c.A185T:p.D62V		chr3	28782747	28782747	A	T	77	0	0	65	18	0.216867	2.73e-06
	HFHC_87T vs 87N	splicing	Elac2		NM_023479:exon5:c.466+2T>A)		chr11	64981676	64981676	T	A	132	0	0	82	6	0.0681818	0.00368639
	HFHC_89T vs 89N	exonic	Elfn1	nonsynonymous SNV	NM_175522:c.C1937A:p.S646Y		chr5	139973179	139973179	C	A	89	0	0	47	15	0.241935	5.16e-07
	HFHC_88T vs 88N	exonic	Elmo3	nonsynonymous SNV	NM_172760:c.G1616T:p.R539L		chr8	105308975	105308975	G	T	79	0	0	68	22	0.244444	2.42e-07
	HFHC_89T vs 89N	exonic	Elmod2	nonsynonymous SNV	NM_001170691:c.T588A:p.N196K		chr8	83317745	83317745	A	T	45	1	0.0217391	33	13	0.282609	0.000390587
	HFHC_87T vs 87N	exonic	Elp2	nonsynonymous SNV	NM_021448:c.C1853T:p.T618I		chr18	24631450	24631450	C	T	127	0	0	137	6	0.041958	0.0209882
	HFHC_93T vs 93N	exonic	Eltd1	stopgain SNV	NM_133222:c.T2172A:p.Y724X		chr3	151543248	151543248	T	A	82	0	0	58	15	0.205479	5.35e-06
	HFHC_88T vs 88N	exonic	Emb	nonsynonymous SNV	NM_010330:c.A272T:p.Y91F		chr13	117249344	117249344	A	T	79	1	0.0125	51	21	0.291667	3.53e-07
	HFHC_88T vs 88N	exonic	Emid1	nonsynonymous SNV	NM_080595:c.C919T:p.P307S		chr11	5129478	5129478	G	A	50	0	0	28	20	0.416667	4.89e-08
	HFHC_89T vs 89N	exonic	Emp1	nonsynonymous SNV	NM_010128:c.A301T:p.T101S		chr6	135380226	135380226	A	T	86	0	0	85	20	0.190476	2.58e-06
	HFHC_87T vs 87N	exonic	Enam	nonsynonymous SNV	NM_017468:c.A3610T:p.T1204S		chr5	88504468	88504468	A	T	188	0	0	209	14	0.0627803	0.000158052
	HFHC_88T vs 88N	exonic	Enox1	nonsynonymous SNV	NM_001253759:c.C1059A:p.F353L		chr14	77611309	77611309	C	A	136	0	0	95	28	0.227642	1.43e-10
	HFHC_87T vs 87N	exonic	Enox1	nonsynonymous SNV	NM_001253759:c.T142A:p.W48R		chr14	77508208	77508208	T	A	75	0	0	80	5	0.0588235	0.0399831
	HFHC_89T vs 89N	exonic	Enox2	nonsynonymous SNV	NM_001271448:c.G1462A:p.G488S		chrX	49018852	49018852	C	T	38	0	0	14	23	0.621622	5.13e-10
	HFHC_88T vs 88N	exonic	Enpp5	nonsynonymous SNV	NM_001168620:c.C904T:p.P302S		chr17	44082818	44082818	C	T	63	0	0	61	22	0.26506	9.96e-07
	HFHC_87T vs 87N	exonic	Enpp7	nonsynonymous SNV	NM_001030291:c.T885A:p.S295R		chr11	118990915	118990915	T	A	93	0	0	119	11	0.0846154	0.00219767
	HFHC_89T vs 89N	exonic	Entpd2	nonsynonymous SNV	NM_009849:c.A1075T:p.M359L		chr2	25399662	25399662	A	T	130	0	0	79	32	0.288288	1.01e-12
	HFHC_88T vs 88N	exonic	Entpd6	nonsynonymous SNV	NM_172117:c.T563C:p.V188A		chr2	150760152	150760152	T	C	80	0	0	57	25	0.304878	4.78e-09
	HFHC_89T vs 89N	exonic	Epb4.1l2	nonsynonymous SNV	NM_001199265:c.T1619A:p.V540D		chr10	25484360	25484360	T	A	35	0	0	26	8	0.235294	0.00217142
	HFHC_89T vs 89N	exonic	Epb4.1l5	nonsynonymous SNV	NM_001113416:c.T164C:p.V55A		chr1	119642493	119642493	A	G	97	0	0	59	23	0.280488	2.29e-09
	HFHC_89T vs 89N	exonic	Epha10	nonsynonymous SNV	NM_001256432:c.T1904C:p.F635S		chr4	124912255	124912255	T	C	168	0	0	116	40	0.25641	1.03e-14
	HFHC_96T vs 96N	exonic	Epha6	nonsynonymous SNV	NM_007938:c.T1228A:p.Y410N		chr16	60221023	60221023	A	T	153	0	0	103	7	0.0636364	0.00199725
	HFHC_96T vs 96N	exonic	Epha8	nonsynonymous SNV	NM_007939:c.A1427G:p.Y476C		chr4	136936317	136936317	T	C	127	0	0	120	7	0.0551181	0.0071769
	HFHC_87T vs 87N	exonic	Epha8	nonsynonymous SNV	NM_007939:c.T2765C:p.L922P		chr4	136931431	136931431	A	G	139	1	0.00714286	162	10	0.0581395	0.0129479
	HFHC_89T vs 89N	exonic	Epha8	nonsynonymous SNV	NM_007939:c.C899T:p.T300I		chr4	136940270	136940270	G	A	41	0	0	41	11	0.211538	0.000990828
	HFHC_87T vs 87N	exonic	Ephb3	nonsynonymous SNV	NM_010143:c.C476T:p.S159L		chr16	21214641	21214641	C	T	107	0	0	109	7	0.0603448	0.0094241
	HFHC_93T vs 93N	exonic	Ephb6	nonsynonymous SNV	NM_001146351:c.T1415A:p.I472N		chr6	41616244	41616244	T	A	78	0	0	55	9	0.140625	0.000551453
	HFHC_89T vs 89N	exonic	Epn2	nonsynonymous SNV	NM_001252189:c.T532A:p.S178T		chr11	61546213	61546213	A	T	27	0	0	20	8	0.285714	0.00255272
	HFHC_88T vs 88N	exonic	Erbb2ip	nonsynonymous SNV	NM_001005868:c.C977A:p.T326K		chr13	103857454	103857454	G	T	35	0	0	25	7	0.21875	0.00387037
	HFHC_88T vs 88N	exonic	Erbb3	nonsynonymous SNV	NM_010153:c.C2630T:p.A877V		chr10	128572185	128572185	G	A	47	0	0	43	18	0.295082	9.42e-06
	HFHC_88T vs 88N	exonic	Espn	nonsynonymous SNV	NM_207687:c.A562G:p.T188A		chr4	152139152	152139152	T	C	109	0	0	106	17	0.138211	1.18e-05
	HFHC_89T vs 89N	exonic	Esyt2	nonsynonymous SNV	NM_028731:c.A2170G:p.R724G		chr12	116366994	116366994	A	G	47	0	0	29	12	0.292683	3.85e-05
	HFHC_93T vs 93N	exonic	Etfa	nonsynonymous SNV	NM_145615:c.T200A:p.L67Q		chr9	55495810	55495810	A	T	77	0	0	74	5	0.0632911	0.0312302
	HFHC_96T vs 96N	exonic	Etnk1	nonsynonymous SNV	NM_029250:c.T933G:p.N311K		chr6	143197553	143197553	T	G	143	0	0	128	5	0.037594	0.024975
	HFHC_93T vs 93N	exonic	Ets2	nonsynonymous SNV	NM_011809:c.T1371A:p.H457Q		chr16	95719102	95719102	T	A	31	0	0	20	7	0.259259	0.00295346
	HFHC_89T vs 89N	exonic	Etv1	nonsynonymous SNV	NM_001163154:c.C934T:p.H312Y		chr12	38857054	38857054	C	T	142	0	0	98	30	0.234375	2.5e-11
	HFHC_93T vs 93N	exonic	Evi2b	nonsynonymous SNV	NM_001077496:c.A844T:p.T282S		chr11	79515904	79515904	T	A	130	0	0	134	5	0.0359712	0.03556
	HFHC_89T vs 89N	exonic	Exd2	nonsynonymous SNV	NM_133798:c.T584C:p.V195A		chr12	80480618	80480618	T	C	79	0	0	50	16	0.242424	1.11e-06
	HFHC_87T vs 87N	exonic	Exoc2	nonsynonymous SNV	NM_025588:c.T2459A:p.L820Q		chr13	30822732	30822732	A	T	55	0	0	51	5	0.0892857	0.029804
	HFHC_96T vs 96N	exonic	Exoc3	nonsynonymous SNV	NM_177333:c.T1695A:p.N565K		chr13	74180546	74180546	A	T	84	0	0	80	5	0.0588235	0.0303089
	HFHC_89T vs 89N	splicing	Extl1		NM_019578:exon9:c.1497+2T>C)		chr4	134359747	134359747	A	G	72	0	0	68	5	0.0684932	0.03015
	HFHC_93T vs 93N	exonic	F11	nonsynonymous SNV	NM_028066:c.T1607G:p.V536G		chr8	45242323	45242323	A	C	167	0	0	129	40	0.236686	8.52e-14
	HFHC_89T vs 89N	exonic	Faah	nonsynonymous SNV	NM_010173:c.T1340A:p.L447Q		chr4	116000065	116000065	A	T	182	0	0	98	33	0.251908	2.29e-14
	HFHC_87T vs 87N	exonic	Fam115a	nonsynonymous SNV	NM_029930:c.T1496A:p.L499Q		chr6	42678545	42678545	A	T	60	0	0	72	7	0.0886076	0.0169902
	HFHC_88T vs 88N	exonic	Fam129a	nonsynonymous SNV	NM_022018:c.G1606T:p.V536F		chr1	151715714	151715714	G	T	133	0	0	118	5	0.0406504	0.024527
	HFHC_88T vs 88N	exonic	Fam13a	nonsynonymous SNV	NM_153574:c.C2063T:p.S688F		chr6	58935604	58935604	G	A	303	0	0	247	81	0.246951	4.2e-26
	HFHC_96T vs 96N	exonic	Fam159a	nonsynonymous SNV	NM_001099303:c.A541G:p.T181A		chr4	108367823	108367823	T	C	88	1	0.011236	127	7	0.0522388	0.103043
	HFHC_93T vs 93N	exonic	Fam171b	stopgain SNV	NM_175514:c.T536A:p.L179X		chr2	83855509	83855509	T	A	87	0	0	103	6	0.0550459	0.0277829
	HFHC_87T vs 87N	exonic	Fam179a	nonsynonymous SNV	NM_177087:c.C329T:p.S110F		chr17	71689335	71689335	C	T	121	0	0	104	6	0.0545455	0.0108362
	HFHC_87T vs 87N	exonic	Fam179b	nonsynonymous SNV	NM_177805:c.T5150C:p.M1717T		chr12	65021524	65021524	T	C	68	0	0	67	5	0.0694444	0.0335556
	HFHC_87T vs 87N	exonic	Fam214a	nonsynonymous SNV	NM_153584:c.T2654A:p.L885H		chr9	75017130	75017130	T	A	99	0	0	83	5	0.0568182	0.0216972
	HFHC_89T vs 89N	splicing	Fam219b		NM_001166364:exon2:c.302+2T>C,NM_175273:exon2:c.302+2T>C)		chr9	57538113	57538113	T	C	101	0	0	65	27	0.293478	1.98e-10
	HFHC_88T vs 88N	exonic	Fam26d	nonsynonymous SNV	NM_001081165:c.C722T:p.S241F		chr10	34041732	34041732	G	A	71	0	0	43	10	0.188679	0.000119496
	HFHC_89T vs 89N	exonic	Fam5b	nonsynonymous SNV	NM_207583:c.A1964C:p.D655A		chr1	158246586	158246586	T	G	90	0	0	70	18	0.204545	1.17e-06
	HFHC_89T vs 89N	exonic	Fam76a	nonsynonymous SNV	NM_001163792:c.C548T:p.T183I		chr4	132903998	132903998	G	A	68	0	0	45	18	0.285714	4.37e-07
	HFHC_88T vs 88N	exonic	Fam83d	nonsynonymous SNV	NM_027975:c.T1491G:p.D497E		chr2	158785883	158785883	T	G	116	0	0	98	35	0.263158	2.63e-11
	HFHC_87T vs 87N	exonic	Fam89b	nonsynonymous SNV	NM_023166:c.A341G:p.D114G		chr19	5728780	5728780	T	C	166	0	0	174	9	0.0491803	0.00272275
	HFHC_89T vs 89N	exonic	Fam92a	nonsynonymous SNV	NM_026558:c.T275A:p.V92E		chr4	12171177	12171177	A	T	126	0	0	99	44	0.307692	2.11e-14
	HFHC_88T vs 88N	exonic	Fasn	nonsynonymous SNV	NM_007988:c.A911G:p.E304G		chr11	120819921	120819921	T	C	95	0	0	59	18	0.233766	1.52e-07
	HFHC_88T vs 88N	exonic	Fat1	nonsynonymous SNV	NM_001081286:c.T217C:p.Y73H		chr8	44950430	44950430	T	C	184	1	0.00540541	112	44	0.282051	7.08e-16
	HFHC_96T vs 96N	exonic	Fat2	nonsynonymous SNV	NM_001029988:c.T10856C:p.V3619A		chr11	55262529	55262529	A	G	79	0	0	77	5	0.0609756	0.0322263
	HFHC_87T vs 87N	exonic	Fat2	nonsynonymous SNV	NM_001029988:c.A7222T:p.I2408F		chr11	55282664	55282664	T	A	117	0	0	121	11	0.0833333	0.000757656
	HFHC_87T vs 87N	exonic	Fat2	nonsynonymous SNV	NM_001029988:c.A766T:p.I256F		chr11	55311481	55311481	T	A	95	0	0	61	7	0.102941	0.00182117
	HFHC_89T vs 89N	exonic	Fat2	nonsynonymous SNV	NM_001029988:c.G883A:p.D295N		chr11	55311364	55311364	C	T	141	0	0	107	29	0.213235	2.01e-10
	HFHC_89T vs 89N	exonic	Fat3	nonsynonymous SNV	NM_001080814:c.C1530A:p.N510K		chr9	16376696	16376696	G	T	142	0	0	86	36	0.295082	3.3e-14
	HFHC_93T vs 93N	splicing	Fat4		NM_183221:exon4:c.5920+2T>A)		chr3	38951375	38951375	T	A	137	0	0	98	23	0.190083	8.04e-09
	HFHC_96T vs 96N	exonic	Fat4	nonsynonymous SNV	NM_183221:c.A6100T:p.T2034S		chr3	38956852	38956852	A	T	210	0	0	198	7	0.0341463	0.00680873
	HFHC_88T vs 88N	exonic	Fbln1	nonsynonymous SNV	NM_010180:c.C1370T:p.A457V		chr15	85240662	85240662	C	T	119	1	0.00833333	86	31	0.264957	5.87e-10
	HFHC_96T vs 96N	exonic	Fbln2	nonsynonymous SNV	NM_001081437:c.T2467C:p.S823P		chr6	91265786	91265786	T	C	83	0	0	76	6	0.0731707	0.013697
	HFHC_89T vs 89N	exonic	Fbn1	nonsynonymous SNV	NM_007993:c.C2506T:p.P836S		chr2	125370185	125370185	G	A	32	0	0	25	12	0.324324	0.000210149
	HFHC_96T vs 96N	exonic	Fbxl4	nonsynonymous SNV	NM_172988:c.T1490A:p.I497K		chr4	22427250	22427250	T	A	78	0	0	63	5	0.0735294	0.0202075
	HFHC_88T vs 88N	exonic	Fbxl7	nonsynonymous SNV	NM_176959:c.T341A:p.I114K		chr15	26552839	26552839	A	T	109	0	0	80	20	0.2	1.32e-07
	HFHC_93T vs 93N	exonic	Fbxo31	nonsynonymous SNV	NM_133765:c.G1486T:p.D496Y		chr8	121552261	121552261	C	A	147	0	0	118	32	0.213333	5.13e-11
	HFHC_96T vs 96N	splicing	Fbxo43		NM_001081253:exon4:c.1476+2T>C)		chr15	36157933	36157933	A	G	239	0	0	253	15	0.0559701	5.81e-05
	HFHC_89T vs 89N	exonic	Fbxo43	nonsynonymous SNV	NM_001081253:c.G35A:p.S12N		chr15	36163025	36163025	C	T	146	0	0	111	43	0.279221	1.26e-14
	HFHC_93T vs 93N	exonic	Fbxw14	nonsynonymous SNV	NM_015793:c.T1366A:p.C456S		chr9	109271219	109271219	A	T	741	0	0	694	19	0.026648	1.16e-06
	HFHC_87T vs 87N	exonic	Fbxw16	nonsynonymous SNV	NM_177070:c.T581A:p.I194K		chr9	109441091	109441091	A	T	200	0	0	179	8	0.0427807	0.00274635
	HFHC_87T vs 87N	exonic	Fbxw20	nonsynonymous SNV	NM_001008428:c.G365T:p.C122F		chr9	109232315	109232315	C	A	300	0	0	279	15	0.0510204	2.18e-05
	HFHC_89T vs 89N	exonic	Fbxw28	stopgain SNV	NM_001177419:c.C202T:p.Q68X		chr9	109338486	109338486	G	A	323	0	0	204	85	0.294118	9.56e-32
	HFHC_88T vs 88N	exonic	Fbxw4	stopgain SNV	NM_013907:c.T495A:p.C165X		chr19	45636304	45636304	A	T	75	0	0	38	14	0.269231	1.14e-06
	HFHC_88T vs 88N	exonic;splicing	Fbxw7	nonsynonymous SNV	NM_080428:c.G752A:p.G251E		chr3	84969165	84969165	G	A	60	0	0	44	14	0.241379	1.94e-05
	HFHC_93T vs 93N	exonic	Fcgbp	nonsynonymous SNV	NM_001122603:c.A716G:p.N239S		chr7	28085232	28085232	A	G	176	0	0	87	16	0.15534	5.4e-08
	HFHC_93T vs 93N	exonic	Fcgbp	nonsynonymous SNV	NM_001122603:c.T3829G:p.Y1277D		chr7	28101359	28101359	T	G	134	0	0	137	6	0.041958	0.0179747
	HFHC_89T vs 89N	exonic	Fcgbp	nonsynonymous SNV	NM_001122603:c.T283A:p.F95I		chr7	28075285	28075285	T	A	147	0	0	104	27	0.206107	3.11e-10
	HFHC_88T vs 88N	exonic	Fermt2	nonsynonymous SNV	NM_146054:c.C563T:p.T188I		chr14	45476077	45476077	G	A	37	0	0	29	12	0.292683	0.000181867
	HFHC_87T vs 87N	exonic	Fezf1	nonsynonymous SNV	NM_028462:c.T92A:p.F31Y		chr6	23247983	23247983	A	T	153	0	0	181	8	0.042328	0.00813011
	HFHC_87T vs 87N	exonic	Ffar1	nonsynonymous SNV	NM_194057:c.A719T:p.Y240F		chr7	30860752	30860752	T	A	62	0	0	73	5	0.0641026	0.0506303
	HFHC_89T vs 89N	exonic	Fgd5	nonsynonymous SNV	NM_172731:c.A3211T:p.I1071F		chr6	92066225	92066225	A	T	149	0	0	97	34	0.259542	4.45e-13
	HFHC_88T vs 88N	exonic	Fgfbp1	nonsynonymous SNV	NM_008009:c.G413A:p.S138N		chr5	43979536	43979536	C	T	177	0	0	145	44	0.232804	1.51e-14
	HFHC_89T vs 89N	exonic	Fhl2	nonsynonymous SNV	NM_010212:c.G662A:p.C221Y		chr1	43128270	43128270	C	T	64	0	0	52	19	0.267606	1.33e-06
	HFHC_88T vs 88N	exonic	Fig4	nonsynonymous SNV	NM_133999:c.A1850G:p.H617R		chr10	41240544	41240544	T	C	89	0	0	56	17	0.232877	4.11e-07
	HFHC_89T vs 89N	exonic	Fitm2	nonsynonymous SNV	NM_173397:c.T527C:p.V176A		chr2	163469765	163469765	A	G	168	0	0	103	44	0.29932	4.84e-17
	HFHC_87T vs 87N	exonic	Fiz1	stopgain SNV	NM_001110328:c.G1270T:p.E424X		chr7	5008248	5008248	C	A	236	0	0	216	8	0.0357143	0.00296209
	HFHC_89T vs 89N	exonic	Fkbp1a	nonsynonymous SNV	NM_008019:c.T206A:p.V69E		chr2	151559465	151559465	T	A	76	0	0	43	20	0.31746	1.9e-08
	HFHC_89T vs 89N	exonic	Flg2	nonsynonymous SNV	NM_001013804:c.T165A:p.D55E		chr3	93200831	93200831	T	A	106	0	0	67	21	0.238636	1.41e-08
	HFHC_93T vs 93N	exonic	Flii	stopgain SNV	NM_022009:c.C433T:p.Q145X		chr11	60722727	60722727	G	A	49	0	0	35	6	0.146341	0.00722178
	HFHC_88T vs 88N	exonic	Flnc	nonsynonymous SNV	NM_001081185:c.T7355C:p.V2452A		chr6	29458877	29458877	T	C	214	0	0	130	38	0.22619	2e-15
	HFHC_89T vs 89N	exonic	Fmn2	nonsynonymous SNV	NM_019445:c.G3317T:p.S1106I		chr1	174609781	174609781	G	T	60	0	0	44	13	0.22807	3.96e-05
	HFHC_88T vs 88N	exonic	Fn3krp	nonsynonymous SNV	NM_181420:c.T819G:p.F273L		chr11	121429649	121429649	T	G	82	0	0	60	19	0.240506	3.82e-07
	HFHC_89T vs 89N	exonic	Fn3krp	nonsynonymous SNV	NM_181420:c.T152A:p.M51K		chr11	121424936	121424936	T	A	64	0	0	57	15	0.208333	3.34e-05
	HFHC_88T vs 88N	exonic	Fndc3b	nonsynonymous SNV	NM_173182:c.C3533T:p.T1178I		chr3	27419382	27419382	G	A	23	0	0	22	7	0.241379	0.0116664
	HFHC_93T vs 93N	exonic	Fnip1	nonsynonymous SNV	NM_173753:c.T3065A:p.L1022H		chr11	54504866	54504866	T	A	132	0	0	144	7	0.0463576	0.0115219
	HFHC_88T vs 88N	exonic	Folh1	nonsynonymous SNV	NM_001159706:c.A158T:p.N53I		chr7	86773270	86773270	T	A	89	0	0	57	31	0.352273	1.54e-11
	HFHC_89T vs 89N	exonic	Foxd2	nonsynonymous SNV	NM_008593:c.T1435C:p.S479P		chr4	114907387	114907387	A	G	30	0	0	31	5	0.138889	0.0421836
	HFHC_93T vs 93N	exonic	Foxf2	nonsynonymous SNV	NM_010225:c.A376G:p.I126V		chr13	31626455	31626455	A	G	162	0	0	124	27	0.178808	7.58e-10
	HFHC_89T vs 89N	exonic	Foxj1	nonsynonymous SNV	NM_008240:c.A274G:p.T92A		chr11	116334266	116334266	T	C	126	0	0	72	22	0.234043	1.54e-09
	HFHC_96T vs 96N	exonic	Foxj3	nonsynonymous SNV	NM_172699:c.T1790A:p.M597K		chr4	119626322	119626322	T	A	343	1	0.00290698	381	11	0.0280612	0.00569321
	HFHC_96T vs 96N	exonic	Foxs1	nonsynonymous SNV	NM_010226:c.T454A:p.C152S		chr2	152932678	152932678	A	T	81	0	0	94	6	0.06	0.026541
	HFHC_88T vs 88N	exonic	Fpr1	nonsynonymous SNV	NM_013521:c.A673T:p.M225L		chr17	17877053	17877053	T	A	112	0	0	81	19	0.19	2.33e-07
	HFHC_88T vs 88N	exonic	Frem1	nonsynonymous SNV	NM_177863:c.C5495T:p.T1832I		chr4	82916747	82916747	G	A	132	0	0	100	28	0.21875	4.49e-10
	HFHC_87T vs 87N	exonic	Fryl	nonsynonymous SNV	NM_028194:c.T3221G:p.L1074R		chr5	73089207	73089207	A	C	152	0	0	171	15	0.0806452	9.86e-05
	HFHC_93T vs 93N	exonic	Fscn3	nonsynonymous SNV	NM_019569:c.T883C:p.S295P		chr6	28431554	28431554	T	C	101	1	0.00980392	90	16	0.150943	0.000107916
	HFHC_89T vs 89N	exonic	Furin	nonsynonymous SNV	NM_001081454:c.T624A:p.N208K		chr7	80396003	80396003	A	T	282	0	0	211	87	0.291946	5.22e-29
	HFHC_89T vs 89N	exonic	Fut1	nonsynonymous SNV	NM_001271981:c.C445T:p.L149F		chr7	45619233	45619233	C	T	126	0	0	94	34	0.265625	6.16e-12
	HFHC_89T vs 89N	exonic	Fut4	nonsynonymous SNV	NM_010242:c.C409G:p.L137V		chr9	14751588	14751588	G	C	107	0	0	87	5	0.0543478	0.0198916
	HFHC_88T vs 88N	exonic	Fyb	nonsynonymous SNV	NM_001278269:c.G1738A:p.D580N		chr15	6640539	6640539	G	A	134	0	0	90	29	0.243697	4.06e-11
	HFHC_88T vs 88N	exonic	G6pc	nonsynonymous SNV	NM_008061:c.T863C:p.L288P		chr11	101376588	101376588	T	C	102	0	0	70	20	0.222222	7.46e-08
	HFHC_93T vs 93N	exonic	Gab1	nonsynonymous SNV	NM_021356:c.C611T:p.A204V		chr8	80789077	80789077	G	A	85	0	0	80	23	0.223301	2.78e-07
	HFHC_88T vs 88N	exonic	Gab2	nonsynonymous SNV	NM_001162477:c.T1654C:p.Y552H		chr7	97303055	97303055	T	C	93	0	0	59	24	0.289157	1.89e-09
	HFHC_89T vs 89N	exonic	Gab2	nonsynonymous SNV	NM_001162477:c.A1913G:p.E638G		chr7	97304934	97304934	A	G	55	0	0	41	15	0.267857	1.2e-05
	HFHC_89T vs 89N	exonic	Gabra4	nonsynonymous SNV	NM_010251:c.T1621A:p.S541T		chr5	71571737	71571737	A	T	40	0	0	34	13	0.276596	0.000137478
	HFHC_93T vs 93N	exonic	Gabra5	nonsynonymous SNV	NM_176942:c.T992A:p.V331D		chr7	57413683	57413683	A	T	198	0	0	122	43	0.260606	6.15e-17
	HFHC_96T vs 96N	exonic	Galnt6	nonsynonymous SNV	NM_001161767:c.C445T:p.R149C		chr15	100715974	100715974	G	A	104	0	0	96	7	0.0679612	0.00679402
	HFHC_87T vs 87N	exonic	Gbp6	nonsynonymous SNV	NM_194336:c.T635A:p.M212K		chr5	105277927	105277927	A	T	138	0	0	84	5	0.0561798	0.00863852
	HFHC_93T vs 93N	exonic	Gcm2	nonsynonymous SNV	NM_008104:c.T245G:p.L82R		chr13	41105747	41105747	A	C	94	0	0	103	16	0.134454	5.59e-05
	HFHC_88T vs 88N	exonic	Gcn1l1	nonsynonymous SNV	NM_172719:c.G1702A:p.V568I		chr5	115587989	115587989	G	A	106	0	0	82	24	0.226415	1.37e-08
	HFHC_87T vs 87N	exonic	Gdf10	nonsynonymous SNV	NM_145741:c.T1232A:p.M411K		chr14	33932769	33932769	T	A	63	1	0.015625	61	5	0.0757576	0.111148
	HFHC_89T vs 89N	exonic	Gdf6	nonsynonymous SNV	NM_013526:c.A521G:p.Q174R		chr4	9859440	9859440	A	G	46	0	0	38	11	0.22449	0.000373138
	HFHC_88T vs 88N	exonic	Gdf7	nonsynonymous SNV	NM_013527:c.C392T:p.S131F		chr12	8298904	8298904	G	A	50	0	0	52	20	0.277778	7.39e-06
	HFHC_88T vs 88N	exonic	Gfm2	nonsynonymous SNV	NM_001271464:c.A1132G:p.N378D		chr13	97162985	97162985	A	G	80	0	0	55	19	0.256757	2.27e-07
	HFHC_88T vs 88N	exonic	Gfpt1	nonsynonymous SNV	NM_013528:c.T1389A:p.H463Q		chr6	87077201	87077201	T	A	36	0	0	33	11	0.25	0.000731969
	HFHC_87T vs 87N	exonic	Gfra2	nonsynonymous SNV	NM_008115:c.A557G:p.N186S		chr14	70925835	70925835	A	G	107	0	0	120	5	0.04	0.0437304
	HFHC_87T vs 87N	exonic	Ggt6	nonsynonymous SNV	NM_027819:c.T116C:p.L39P		chr11	72435734	72435734	T	C	29	0	0	46	6	0.115385	0.0627303
	HFHC_89T vs 89N	exonic	Gh	nonsynonymous SNV	NM_008117:c.A244G:p.T82A		chr11	106301139	106301139	T	C	80	0	0	52	17	0.246377	6.23e-07
	HFHC_89T vs 89N	exonic	Gja1	nonsynonymous SNV	NM_010288:c.C650T:p.S217F		chr10	56388196	56388196	C	T	219	0	0	156	37	0.19171	8.61e-14
	HFHC_87T vs 87N	exonic	Gldn	nonsynonymous SNV	NM_177350:c.T338A:p.M113K		chr9	54286861	54286861	T	A	72	0	0	68	6	0.0810811	0.0152815
	HFHC_89T vs 89N	exonic	Glyatl3	stopgain SNV	NM_001145060:c.T333A:p.Y111X		chr17	40910142	40910142	A	T	41	0	0	25	10	0.285714	0.000192325
	HFHC_89T vs 89N	exonic	Gm10100	stopgain SNV	NM_001205033:c.T75A:p.C25X		chr10	77726560	77726560	T	A	267	0	0	176	67	0.27572	1.07e-24
	HFHC_87T vs 87N	exonic	Gm12597	nonsynonymous SNV	NM_206870:c.G487A:p.A163T		chr4	88557759	88557759	C	T	605	0	0	709	26	0.0353742	1.35e-07
	HFHC_88T vs 88N	exonic	Gm12695	stopgain SNV	NM_001081284:c.C493T:p.Q165X		chr4	96762115	96762115	G	A	65	0	0	52	12	0.1875	0.000125546
	HFHC_89T vs 89N	exonic	Gm13212	nonsynonymous SNV	NM_001205101:c.T14C:p.L5P		chr4	145617159	145617159	T	C	442	0	0	297	107	0.264851	9.54e-39
	HFHC_88T vs 88N	exonic	Gm14124	nonsynonymous SNV	NM_001142410:c.G2048A:p.R683K		chr2	150269439	150269439	G	A	41	0	0	29	6	0.171429	0.00742461
	HFHC_89T vs 89N	exonic	Gm14139	nonsynonymous SNV	NM_001145863:c.A213T:p.E71D		chr2	150191877	150191877	A	T	98	0	0	54	22	0.289474	1.67e-09
	HFHC_93T vs 93N	exonic	Gm1527	nonsynonymous SNV	NM_001033479:c.T1355G:p.V452G		chr3	28918090	28918090	T	G	46	0	0	26	6	0.1875	0.00352808
	HFHC_93T vs 93N	exonic	Gm364	nonsynonymous SNV	NM_001128625:c.A587G:p.D196G		chrX	57418250	57418250	A	G	111	0	0	119	6	0.048	0.0208407
	HFHC_87T vs 87N	exonic	Gm4951	nonsynonymous SNV	NM_001033767:c.T551A:p.V184E		chr18	60245945	60245945	T	A	94	1	0.0105263	87	5	0.0543478	0.0983203
	HFHC_88T vs 88N	exonic	Gm5077	nonsynonymous SNV	NM_173864:c.T843A:p.D281E		chr6	124630045	124630045	A	T	240	0	0	212	16	0.0701754	7.62e-06
	HFHC_89T vs 89N	exonic	Gm5114	stopgain SNV	NM_177890:c.C673T:p.Q225X		chr7	39410751	39410751	G	A	120	0	0	88	32	0.266667	2.14e-11
	HFHC_87T vs 87N	exonic	Gm5346	nonsynonymous SNV	NM_001025240:c.C1739T:p.T580I		chr8	43625447	43625447	G	A	605	0	0	547	33	0.0568966	3.57e-11
	HFHC_87T vs 87N	exonic	Gm5431	nonsynonymous SNV	NM_001024230:c.A1096G:p.N366D		chr11	48888998	48888998	T	C	261	0	0	265	18	0.0636042	5.96e-06
	HFHC_88T vs 88N	exonic	Gm572	nonsynonymous SNV	NM_001085505:c.T685A:p.S229T		chr4	148667364	148667364	T	A	95	0	0	56	11	0.164179	3.6e-05
	HFHC_93T vs 93N	exonic	Gm5771	nonsynonymous SNV	NM_001038997:c.T175C:p.S59P		chr6	41394796	41394796	T	C	287	0	0	298	9	0.029316	0.00248434
	HFHC_96T vs 96N	exonic	Gm5878	nonsynonymous SNV	NM_001034902:c.A289G:p.M97V		chr6	85115417	85115417	T	C	137	0	0	119	9	0.0703125	0.00123133
	HFHC_87T vs 87N	exonic	Gm608	nonsynonymous SNV	NM_001029889:c.T4450C:p.S1484P		chr16	44219608	44219608	T	C	140	0	0	135	5	0.0357143	0.030136
	HFHC_88T vs 88N	exonic	Gm6772	nonsynonymous SNV	NM_001195767:c.A1201T:p.I401F		chr12	86758606	86758606	A	T	40	0	0	29	8	0.216216	0.0018348
	HFHC_93T vs 93N	exonic	Gm732	nonsynonymous SNV	NM_001033252:c.T254A:p.V85E		chrX	107947052	107947052	A	T	61	0	0	19	23	0.547619	8.35e-12
	HFHC_93T vs 93N	exonic	Gm853	nonsynonymous SNV	NM_001034872:c.A250G:p.S84G		chr4	130220373	130220373	T	C	21	0	0	27	6	0.181818	0.0428838
	HFHC_89T vs 89N	exonic	Gm853	nonsynonymous SNV	NM_001034872:c.A803C:p.N268T		chr4	130215443	130215443	T	G	102	0	0	58	24	0.292683	4.28e-10
	HFHC_93T vs 93N	exonic	Gm8994	nonsynonymous SNV	NM_001142734:c.T710A:p.I237N		chr6	136329252	136329252	T	A	111	0	0	77	18	0.189474	3.43e-07
	HFHC_93T vs 93N	exonic	Gm973	nonsynonymous SNV	NM_001013771:c.A1663G:p.M555V		chr1	59566674	59566674	A	G	77	0	0	48	10	0.172414	0.000132498
	HFHC_93T vs 93N	exonic	Gm9839	nonsynonymous SNV	NM_001199956:c.C965T:p.P322L		chr1	32520035	32520035	G	A	415	1	0.00240385	324	75	0.18797	4.67e-24
	HFHC_87T vs 87N	exonic	Gm9897	nonsynonymous SNV	NM_001042670:c.T261A:p.N87K		chr5	4196621	4196621	T	A	446	0	0	416	17	0.039261	5.03e-06
	HFHC_88T vs 88N	exonic	Gmnc	nonsynonymous SNV	NM_001013761:c.G953A:p.G318E		chr16	26960321	26960321	C	T	86	0	0	48	21	0.304348	5.74e-09
	HFHC_89T vs 89N	exonic	Gna15	nonsynonymous SNV	NM_010304:c.A110T:p.K37I		chr10	81523845	81523845	T	A	88	0	0	59	19	0.24359	1.57e-07
	HFHC_88T vs 88N	exonic	Gnl1	nonsynonymous SNV	NM_008136:c.T1719A:p.D573E		chr17	35988657	35988657	T	A	126	0	0	76	23	0.232323	1.26e-09
	HFHC_89T vs 89N	exonic	Gnptab	nonsynonymous SNV	NM_001004164:c.A1517G:p.N506S		chr10	88432549	88432549	A	G	126	0	0	77	25	0.245098	2.92e-10
	HFHC_93T vs 93N	exonic	Golga2	nonsynonymous SNV	NM_001080968:c.A595G:p.K199E		chr2	32298892	32298892	A	G	116	0	0	92	21	0.185841	1.28e-07
	HFHC_89T vs 89N	exonic	Golgb1	nonsynonymous SNV	NM_030035:c.T8501G:p.F2834C		chr16	36919678	36919678	T	G	99	0	0	55	24	0.303797	3.49e-10
	HFHC_88T vs 88N	exonic	Gopc	nonsynonymous SNV	NM_001199272:c.C400T:p.L134F		chr10	52358826	52358826	G	A	223	0	0	124	48	0.27907	6.43e-20
	HFHC_96T vs 96N	exonic	Gpa33	nonsynonymous SNV	NM_021610:c.T222A:p.F74L		chr1	166152591	166152591	T	A	132	0	0	142	10	0.0657895	0.00167304
	HFHC_87T vs 87N	exonic	Gpat2	nonsynonymous SNV	NM_001081089:c.G815A:p.R272H	rs27449819	chr2	127431758	127431758	G	A	54	0	0	77	10	0.114943	0.00647948
	HFHC_93T vs 93N	exonic	Gpc2	nonsynonymous SNV	NM_172412:c.T266A:p.V89E		chr5	138278898	138278898	A	T	72	0	0	39	8	0.170213	0.000400969
	HFHC_88T vs 88N	exonic	Gpha2	nonsynonymous SNV	NM_130453:c.C254T:p.S85F		chr19	6227124	6227124	C	T	54	0	0	39	12	0.235294	8.13e-05
	HFHC_88T vs 88N	exonic	Gphn	nonsynonymous SNV	NM_145965:c.A1787G:p.E596G		chr12	78654836	78654836	A	G	62	0	0	57	13	0.185714	0.000147345
	HFHC_93T vs 93N	exonic	Gpr113	stopgain SNV	NM_001014394:c.C85T:p.Q29X		chr5	30205621	30205621	G	A	23	0	0	12	5	0.294118	0.00940414
	HFHC_96T vs 96N	exonic	Gpr142	nonsynonymous SNV	NM_181749:c.T85G:p.L29V		chr11	114799008	114799008	T	G	48	0	0	55	6	0.0983607	0.0274196
	HFHC_89T vs 89N	exonic	Gpr50	nonsynonymous SNV	NM_010340:c.T1453C:p.S485P		chrX	71667766	71667766	T	C	87	0	0	31	39	0.557143	5.82e-18
	HFHC_88T vs 88N	exonic	Gpr52	nonsynonymous SNV	NM_001146330:c.C995T:p.S332F		chr1	160576759	160576759	G	A	71	0	0	53	11	0.171875	0.000166161
	HFHC_89T vs 89N	exonic	Gpr68	stoploss SNV	NM_001177673:c.A1097G:p.X366W		chr12	100878187	100878187	T	C	94	0	0	60	27	0.310345	2.15e-10
	HFHC_96T vs 96N	exonic	Gpr98	nonsynonymous SNV	NM_054053:c.T8843A:p.I2948K		chr13	81504140	81504140	A	T	103	0	0	93	6	0.0606061	0.0127995
	HFHC_89T vs 89N	exonic	Gpr98	nonsynonymous SNV	NM_054053:c.T13435C:p.F4479L		chr13	81439616	81439616	A	G	41	0	0	18	7	0.28	0.00061724
	HFHC_88T vs 88N	exonic	Gprin1	nonsynonymous SNV	NM_012014:c.T1694C:p.V565A		chr13	54738766	54738766	A	G	104	1	0.00952381	71	24	0.252632	4.67e-08
	HFHC_89T vs 89N	exonic	Grb14	stopgain SNV	NM_016719:c.T963A:p.C321X		chr2	64929954	64929954	A	T	106	0	0	76	33	0.302752	1.09e-11
	HFHC_88T vs 88N	exonic	Greb1	nonsynonymous SNV	NM_001252071:c.A656T:p.N219I		chr12	16723416	16723416	T	A	49	0	0	47	13	0.216667	0.00022098
	HFHC_88T vs 88N	exonic	Gria3	nonsynonymous SNV	NM_016886:c.C1737A:p.D579E		chrX	41610168	41610168	C	A	42	0	0	24	19	0.44186	1.88e-07
	HFHC_96T vs 96N	exonic	Grik4	nonsynonymous SNV	NM_175481:c.A1891G:p.I631V		chr9	42543907	42543907	T	C	69	0	0	67	6	0.0821918	0.0166387
	HFHC_88T vs 88N	exonic	Grin2c	nonsynonymous SNV	NM_010350:c.A1418T:p.Y473F		chr11	115255759	115255759	T	A	165	0	0	97	33	0.253846	1.35e-13
	HFHC_89T vs 89N	exonic	Grm7	nonsynonymous SNV	NM_177328:c.T1835A:p.F612Y		chr6	111358464	111358464	T	A	181	0	0	135	38	0.219653	1.48e-13
	HFHC_88T vs 88N	exonic	Gse1	nonsynonymous SNV	NM_001145896:c.A3305G:p.D1102G		chr8	120576456	120576456	A	G	13	0	0	15	5	0.25	0.0653251
	HFHC_93T vs 93N	exonic	Gse1	nonsynonymous SNV	NM_001145896:c.A3416G:p.E1139G		chr8	120577983	120577983	A	G	30	0	0	22	9	0.290323	0.00116252
	HFHC_96T vs 96N	exonic	Gstm6	nonsynonymous SNV	NM_008184:c.T290C:p.V97A		chr3	107942203	107942203	A	G	328	0	0	315	13	0.0396341	0.000108135
	HFHC_93T vs 93N	exonic	Gtf3c5	nonsynonymous SNV	NM_148928:c.C1405T:p.R469C		chr2	28567773	28567773	G	A	50	1	0.0196078	49	12	0.196721	0.00280818
	HFHC_88T vs 88N	exonic	Gtpbp5	nonsynonymous SNV	NM_001083329:c.G323A:p.G108E		chr2	180082207	180082207	G	A	53	0	0	30	5	0.142857	0.00828655
	HFHC_93T vs 93N	exonic	Gzmm	nonsynonymous SNV	NM_008504:c.A604G:p.S202G		chr10	79694600	79694600	A	G	75	0	0	46	10	0.178571	0.000123456
	HFHC_87T vs 87N	splicing	H2-DMa		NM_010386:exon3:c.373+2T>G)		chr17	34137400	34137400	T	G	227	0	0	258	15	0.0549451	9.55e-05
	HFHC_88T vs 88N	splicing	H2-M10.1		NM_013544:exon3:c.343+1G>A)		chr17	36325567	36325567	C	T	122	0	0	79	23	0.22549	3.04e-09
	HFHC_87T vs 87N	exonic	H2-M11	nonsynonymous SNV	NM_177635:c.T292G:p.L98V		chr17	36547607	36547607	T	G	110	0	0	92	9	0.0891089	0.00108675
	HFHC_88T vs 88N	exonic	H2-M9	nonsynonymous SNV	NM_008205:c.C341T:p.T114I		chr17	36642073	36642073	G	A	123	0	0	77	30	0.280374	8.59e-12
	HFHC_89T vs 89N	exonic	H2-T3	nonsynonymous SNV	NM_008208:c.A791G:p.D264G		chr17	36187361	36187361	T	C	488	0	0	330	128	0.279476	1.11e-45
	HFHC_88T vs 88N	exonic	Hace1	stopgain SNV	NM_172473:c.T1896A:p.Y632X		chr10	45676412	45676412	T	A	156	0	0	138	44	0.241758	9.54e-14
	HFHC_88T vs 88N	exonic	Hal	nonsynonymous SNV	NM_010401:c.G1003A:p.A335T		chr10	93497574	93497574	G	A	90	0	0	73	20	0.215054	4.28e-07
	HFHC_88T vs 88N	exonic	Hba-x	nonsynonymous SNV	NM_010405:c.G314A:p.C105Y		chr11	32277893	32277893	G	A	115	0	0	70	23	0.247312	1.65e-09
	HFHC_88T vs 88N	exonic	Hbb-bs	nonsynonymous SNV	NM_001201391:c.A395T:p.Q132L		chr7	103826714	103826714	T	A	34	0	0	24	10	0.294118	0.000450996
	HFHC_96T vs 96N	exonic	Hcrt	stopgain SNV	NM_010410:c.G385T:p.G129X		chr11	100761802	100761802	C	A	157	0	0	159	6	0.0363636	0.0173057
	HFHC_87T vs 87N	exonic	Hdhd1a	nonsynonymous SNV	NM_026108:c.A515G:p.D172G		chr18	50568146	50568146	T	C	74	0	0	72	5	0.0649351	0.0322914
	HFHC_88T vs 88N	exonic	Helz	nonsynonymous SNV	NM_198298:c.G3734A:p.G1245E		chr11	107663708	107663708	G	A	46	0	0	37	10	0.212766	0.000640896
	HFHC_87T vs 87N	exonic	Helz2	nonsynonymous SNV	NM_183162:c.T4184C:p.M1395T		chr2	181234516	181234516	A	G	133	0	0	138	9	0.0612245	0.00268767
	HFHC_89T vs 89N	exonic	Helz2	nonsynonymous SNV	NM_183162:c.T8289G:p.C2763W		chr2	181229661	181229661	A	C	81	0	0	57	14	0.197183	1.11e-05
	HFHC_88T vs 88N	exonic	Hemt1	nonsynonymous SNV	NM_010416:c.C431T:p.T144I		chr15	74824189	74824189	C	T	122	0	0	102	33	0.244444	7.1e-11
	HFHC_89T vs 89N	exonic	Hephl1	nonsynonymous SNV	NM_001164797:c.T3220A:p.Y1074N		chr9	15053973	15053973	A	T	85	0	0	55	29	0.345238	8.23e-11
	HFHC_88T vs 88N	exonic	Herc1	nonsynonymous SNV	NM_145617:c.C685T:p.L229F		chr9	66372496	66372496	C	T	59	0	0	48	17	0.261538	5.41e-06
	HFHC_88T vs 88N	exonic	Hid1	nonsynonymous SNV	NM_175454:c.C1060A:p.L354I		chr11	115355383	115355383	G	T	50	0	0	58	17	0.226667	7.43e-05
	HFHC_89T vs 89N	exonic	Hid1	nonsynonymous SNV	NM_175454:c.A547T:p.I183F		chr11	115359041	115359041	T	A	44	0	0	33	16	0.326531	8.79e-06
	HFHC_96T vs 96N	exonic	Hivep3	nonsynonymous SNV	NM_010657:c.C3059T:p.P1020L		chr4	120097547	120097547	C	T	135	0	0	115	6	0.0495868	0.0104287
	HFHC_93T vs 93N	exonic	Hivep3	nonsynonymous SNV	NM_010657:c.T3898C:p.S1300P		chr4	120098386	120098386	T	C	111	0	0	117	6	0.0487805	0.0198804
	HFHC_88T vs 88N	exonic	Hk2	nonsynonymous SNV	NM_013820:c.A1061T:p.Q354L		chr6	82738491	82738491	T	A	90	0	0	45	20	0.307692	3.87e-09
	HFHC_88T vs 88N	exonic	Hmbox1	nonsynonymous SNV	NM_177338:c.T1160A:p.I387N		chr14	64823661	64823661	A	T	52	0	0	38	10	0.208333	0.000377851
	HFHC_88T vs 88N	exonic	Hras1	nonsynonymous SNV	NM_001130443:c.C181A:p.Q61K		chr7	141192551	141192551	G	T	94	0	0	81	14	0.147368	3.93e-05
	HFHC_89T vs 89N	exonic	Hras1	nonsynonymous SNV	NM_001130443:c.A182T:p.Q61L		chr7	141192550	141192550	T	A	100	0	0	53	25	0.320513	8.52e-11
	HFHC_89T vs 89N	exonic	Hrh3	nonsynonymous SNV	NM_133849:c.C1269A:p.F423L		chr2	180100565	180100565	G	T	53	0	0	24	7	0.225806	0.000580561
	HFHC_88T vs 88N	exonic	Hs1bp3	nonsynonymous SNV	NM_021429:c.T506C:p.F169S		chr12	8323969	8323969	T	C	57	0	0	31	18	0.367347	1.2e-07
	HFHC_93T vs 93N	exonic	Hs2st1	nonsynonymous SNV	NM_011828:c.T80C:p.L27S		chr3	144569778	144569778	A	G	72	0	0	53	15	0.220588	8.11e-06
	HFHC_89T vs 89N	exonic	Hsd11b2	nonsynonymous SNV	NM_008289:c.A308T:p.D103V		chr8	105522185	105522185	A	T	64	0	0	40	11	0.215686	6.69e-05
	HFHC_88T vs 88N	exonic	Hsd17b4	nonsynonymous SNV	NM_008292:c.C520T:p.L174F		chr18	50146475	50146475	C	T	59	0	0	37	12	0.244898	3.31e-05
	HFHC_89T vs 89N	exonic	Hsd3b3	nonsynonymous SNV	NM_001012306:c.T197A:p.I66N		chr3	98742644	98742644	A	T	423	0	0	292	101	0.256997	4.26e-36
	HFHC_89T vs 89N	exonic	Hspa12a	nonsynonymous SNV	NM_175199:c.A1993G:p.S665G		chr19	58799396	58799396	T	C	144	0	0	108	31	0.223022	3.95e-11
	HFHC_88T vs 88N	exonic	Hspa12b	nonsynonymous SNV	NM_028306:c.C228A:p.F76L		chr2	131137026	131137026	C	A	71	0	0	40	12	0.230769	1.43e-05
	HFHC_87T vs 87N	exonic	Htatip2	nonsynonymous SNV	NM_001146052:c.T394C:p.S132P		chr7	49770900	49770900	T	C	96	0	0	91	6	0.0618557	0.0148902
	HFHC_93T vs 93N	exonic	Htr7	nonsynonymous SNV	NM_008315:c.A133T:p.M45L		chr19	36057121	36057121	T	A	66	0	0	53	14	0.208955	3.2e-05
	HFHC_93T vs 93N	exonic	Hus1	nonsynonymous SNV	NM_008316:c.T830C:p.I277T		chr11	8996866	8996866	A	G	73	0	0	68	10	0.128205	0.00100464
	HFHC_88T vs 88N	exonic	Ibtk	nonsynonymous SNV	NM_001081282:c.C3845T:p.T1282I		chr9	85690291	85690291	G	A	107	0	0	93	27	0.225	7.06e-09
	HFHC_88T vs 88N	exonic	Idh3a	nonsynonymous SNV	NM_029573:c.T325A:p.S109T		chr9	54596037	54596037	T	A	70	0	0	62	20	0.243902	1.29e-06
	HFHC_88T vs 88N	exonic	Ier5	nonsynonymous SNV	NM_010500:c.T40C:p.S14P		chr1	155099391	155099391	A	G	184	0	0	131	45	0.255682	3.82e-16
	HFHC_87T vs 87N	exonic	Ifi204	nonsynonymous SNV	NM_008329:c.A832T:p.T278S		chr1	173755819	173755819	T	A	393	0	0	397	17	0.0410628	1e-05
	HFHC_96T vs 96N	exonic	Ifna14	nonsynonymous SNV	NM_206975:c.T351A:p.N117K		chr4	88571448	88571448	A	T	298	0	0	251	12	0.0456274	9.83e-05
	HFHC_88T vs 88N	exonic	Igf2bp2	nonsynonymous SNV	NM_183029:c.G1645A:p.E549K		chr16	22061901	22061901	C	T	161	0	0	147	6	0.0392157	0.0127158
	HFHC_88T vs 88N	exonic	Ighmbp2	nonsynonymous SNV	NM_009212:c.C436T:p.R146C		chr19	3279817	3279817	G	A	100	0	0	81	20	0.19802	3.73e-07
	HFHC_89T vs 89N	exonic	Igsf3	nonsynonymous SNV	NM_207205:c.C2234T:p.A745V		chr3	101451088	101451088	C	T	92	1	0.0107527	81	25	0.235849	4.63e-07
	HFHC_88T vs 88N	exonic	Igsf5	nonsynonymous SNV	NM_028078:c.T455A:p.I152N		chr16	96386564	96386564	T	A	42	0	0	33	6	0.153846	0.0100531
	HFHC_96T vs 96N	exonic	Igsf8	nonsynonymous SNV	NM_080419:c.C304A:p.R102S		chr1	172316396	172316396	C	A	170	1	0.00584795	183	7	0.0368421	0.0464721
	HFHC_93T vs 93N	exonic	Il12rb1	nonsynonymous SNV	NM_008353:c.A568T:p.T190S		chr8	70812609	70812609	A	T	71	0	0	49	12	0.196721	4.99e-05
	HFHC_88T vs 88N	exonic	Il17re	nonsynonymous SNV	NM_145826:c.C230A:p.T77K		chr6	113462360	113462360	C	A	52	0	0	39	11	0.22	0.000209673
	HFHC_88T vs 88N	exonic	Il21r	nonsynonymous SNV	NM_021887:c.C680T:p.A227V		chr7	125629038	125629038	C	T	55	0	0	46	15	0.245902	2.56e-05
	HFHC_87T vs 87N	exonic	Il31ra	nonsynonymous SNV	NM_139299:c.T89G:p.V30G		chr13	112551953	112551953	A	C	85	0	0	79	5	0.0595238	0.0285261
	HFHC_89T vs 89N	exonic	Ildr2	nonsynonymous SNV	NM_001164528:c.T1812A:p.D604E		chr1	166309405	166309405	T	A	17	1	0.0555556	10	10	0.5	0.00290327
	HFHC_89T vs 89N	exonic	Ino80	nonsynonymous SNV	NM_026574:c.T4143A:p.S1381R		chr2	119379666	119379666	A	T	16	0	0	19	6	0.24	0.0393872
	HFHC_89T vs 89N	exonic	Insr	nonsynonymous SNV	NM_010568:c.T3154C:p.S1052P		chr8	3163311	3163311	A	G	164	0	0	91	35	0.277778	9.75e-15
	HFHC_89T vs 89N	exonic	Ints1	nonsynonymous SNV	NM_026748:c.C2950A:p.Q984K		chr5	139764118	139764118	G	T	86	0	0	57	20	0.25974	6.89e-08
	HFHC_88T vs 88N	exonic	Ipmk	nonsynonymous SNV	NM_027184:c.T865A:p.S289T		chr10	71381492	71381492	T	A	83	0	0	50	9	0.152542	0.000251606
	HFHC_88T vs 88N	exonic	Iqsec3	nonsynonymous SNV	NM_001033354:c.C2272T:p.L758F		chr6	121390016	121390016	G	A	130	0	0	93	21	0.184211	3.91e-08
	HFHC_88T vs 88N	exonic	Irf1	nonsynonymous SNV	NM_001159393:c.T808C:p.Y270H		chr11	53776005	53776005	T	C	138	0	0	79	24	0.23301	2.46e-10
	HFHC_89T vs 89N	exonic	Irg1	nonsynonymous SNV	NM_008392:c.T833A:p.L278Q		chr14	103054874	103054874	T	A	158	0	0	89	27	0.232759	1.17e-11
	HFHC_87T vs 87N	exonic	Isoc2a	nonsynonymous SNV	NM_001101598:c.T494A:p.I165N		chr7	4892068	4892068	T	A	87	0	0	121	6	0.0472441	0.0415905
	HFHC_93T vs 93N	exonic	Itfg1	nonsynonymous SNV	NM_028007:c.T606A:p.D202E		chr8	85810591	85810591	A	T	90	0	0	74	14	0.159091	2.96e-05
	HFHC_88T vs 88N	exonic	Itga6	nonsynonymous SNV	NM_001277970:c.A583G:p.T195A		chr2	71820194	71820194	A	G	39	0	0	34	9	0.209302	0.00192431
	HFHC_88T vs 88N	exonic	Itga7	nonsynonymous SNV	NM_008398:c.G1465A:p.D489N		chr10	128944060	128944060	G	A	285	0	0	174	64	0.268908	6.38e-25
	HFHC_87T vs 87N	exonic	Itgae	nonsynonymous SNV	NM_008399:c.T2371G:p.Y791D		chr11	73125337	73125337	T	G	374	0	0	377	21	0.0527638	6.98e-07
	HFHC_96T vs 96N	exonic	Itpr1	nonsynonymous SNV	NM_010585:c.T3214C:p.Y1072H		chr6	108393987	108393987	T	C	40	0	0	36	5	0.121951	0.0292487
	HFHC_88T vs 88N	exonic	Itpr1	nonsynonymous SNV	NM_010585:c.G1144T:p.V382F		chr6	108369158	108369158	G	T	53	0	0	36	15	0.294118	6.68e-06
	HFHC_87T vs 87N	exonic	Itpr2	nonsynonymous SNV	NM_010586:c.A5692G:p.N1898D		chr6	146232314	146232314	T	C	160	0	0	169	11	0.0611111	0.000789511
	HFHC_87T vs 87N	exonic	Itpr3	nonsynonymous SNV	NM_080553:c.T2472A:p.D824E		chr17	27098344	27098344	T	A	89	0	0	72	5	0.0649351	0.0199886
	HFHC_87T vs 87N	exonic	Itpripl1	nonsynonymous SNV	NM_001163527:c.C908T:p.S303L		chr2	127141293	127141293	G	A	73	0	0	93	8	0.0792079	0.0114182
	HFHC_88T vs 88N	exonic	Jag2	nonsynonymous SNV	NM_010588:c.G1634A:p.C545Y		chr12	112914476	112914476	C	T	101	0	0	97	22	0.184874	5.03e-07
	HFHC_89T vs 89N	exonic	Jakmip1	nonsynonymous SNV	NM_178394:c.A1172T:p.D391V		chr5	37105681	37105681	A	T	46	0	0	29	13	0.309524	2.13e-05
	HFHC_88T vs 88N	exonic	Jakmip3	stopgain SNV	NM_028708:c.A868T:p.K290X		chr7	139019125	139019125	A	T	79	0	0	54	21	0.28	5.17e-08
	HFHC_88T vs 88N	exonic	Jam2	nonsynonymous SNV	NM_023844:c.T130C:p.F44L		chr16	84801632	84801632	T	C	45	0	0	36	12	0.25	0.000167239
	HFHC_89T vs 89N	exonic	Jam2	stopgain SNV	NM_023844:c.C463T:p.R155X		chr16	84812964	84812964	C	T	106	0	0	63	28	0.307692	2.91e-11
	HFHC_88T vs 88N	exonic	Jmy	nonsynonymous SNV	NM_021310:c.C2354T:p.P785L		chr13	93441305	93441305	G	A	23	0	0	22	7	0.241379	0.0116664
	HFHC_88T vs 88N	exonic	Kalrn	nonsynonymous SNV	NM_177357:c.T7857G:p.I2619M		chr16	33987195	33987195	A	C	47	1	0.0208333	33	10	0.232558	0.00206621
	HFHC_89T vs 89N	exonic	Kat6b	nonsynonymous SNV	NM_001205241:c.C3733A:p.H1245N		chr14	21669314	21669314	C	A	73	0	0	56	12	0.176471	9.14e-05
	HFHC_88T vs 88N	exonic	Kbtbd7	stopgain SNV	NM_001024135:c.T1587A:p.C529X		chr14	79428316	79428316	T	A	95	0	0	83	21	0.201923	4.13e-07
	HFHC_88T vs 88N	exonic	Kcnb2	nonsynonymous SNV	NM_001098528:c.G1310A:p.R437K		chr1	15710215	15710215	G	A	34	0	0	31	8	0.205128	0.00457694
	HFHC_87T vs 87N	exonic	Kcnb2	nonsynonymous SNV	NM_001098528:c.G1924A:p.E642K		chr1	15710829	15710829	G	A	70	0	0	72	6	0.0769231	0.0194992
	HFHC_89T vs 89N	exonic	Kcnc3	nonsynonymous SNV	NM_008422:c.T2140C:p.Y714H		chr7	44598542	44598542	T	C	95	0	0	119	6	0.048	0.0319072
	HFHC_93T vs 93N	exonic	Kcnj4	nonsynonymous SNV	NM_008427:c.T2A:p.M1K		chr15	79485776	79485776	A	T	145	0	0	117	30	0.204082	2.22e-10
	HFHC_96T vs 96N	exonic	Kcnn2	nonsynonymous SNV	NM_080465:c.C811A:p.H271N		chr18	45592249	45592249	C	A	76	0	0	73	5	0.0641026	0.0312297
	HFHC_88T vs 88N	exonic	Kctd13	nonsynonymous SNV	NM_172747:c.T463C:p.S155P		chr7	126941381	126941381	T	C	58	0	0	41	9	0.18	0.000640547
	HFHC_88T vs 88N	exonic	Kctd8	stopgain SNV	NM_175519:c.G1209A:p.W403X		chr5	69110557	69110557	C	T	125	0	0	83	29	0.258929	4.05e-11
	HFHC_89T vs 89N	exonic	Kdm1a	nonsynonymous SNV	NM_133872:c.T402A:p.D134E		chr4	136593083	136593083	A	T	90	0	0	52	11	0.174603	3.3e-05
	HFHC_87T vs 87N	exonic	Kdr	nonsynonymous SNV	NM_010612:c.G1039A:p.G347S		chr5	75964883	75964883	C	T	158	0	0	140	5	0.0344828	0.0241972
	HFHC_89T vs 89N	exonic	Kif12	nonsynonymous SNV	NM_010616:c.A746G:p.D249G		chr4	63169499	63169499	T	C	92	0	0	75	30	0.285714	6.55e-10
	HFHC_96T vs 96N	exonic	Kif19a	nonsynonymous SNV	NM_001102615:c.T1931A:p.L644Q		chr11	114786807	114786807	T	A	80	0	0	77	5	0.0609756	0.0312317
	HFHC_93T vs 93N	exonic	Kif5a	nonsynonymous SNV	NM_001039000:c.C616T:p.H206Y		chr10	127245448	127245448	G	A	178	0	0	151	35	0.188172	1.11e-11
	HFHC_89T vs 89N	exonic	Klc1	nonsynonymous SNV	NM_001025360:c.T16C:p.S6P		chr12	111772335	111772335	T	C	27	0	0	20	8	0.285714	0.00255272
	HFHC_88T vs 88N	exonic	Klc4	nonsynonymous SNV	NM_029091:c.G724A:p.E242K		chr17	46639958	46639958	C	T	81	0	0	50	16	0.242424	8.78e-07
	HFHC_88T vs 88N	exonic	Klf1	nonsynonymous SNV	NM_010635:c.G802A:p.D268N		chr8	84903349	84903349	G	A	38	0	0	22	7	0.241379	0.00179473
	HFHC_93T vs 93N	exonic	Klhl1	nonsynonymous SNV	NM_053105:c.A1277T:p.D426V		chr14	96240354	96240354	T	A	154	0	0	116	36	0.236842	1.08e-12
	HFHC_87T vs 87N	exonic	Klhl22	nonsynonymous SNV	NM_145479:c.T223C:p.F75L		chr16	17764642	17764642	T	C	114	0	0	129	5	0.0373134	0.0444739
	HFHC_93T vs 93N	exonic	Klhl26	nonsynonymous SNV	NM_001122830:c.T1328C:p.L443P		chr8	70451748	70451748	A	G	80	0	0	103	12	0.104348	0.00138017
	HFHC_89T vs 89N	exonic	Klhl26	nonsynonymous SNV	NM_001122830:c.T233C:p.V78A		chr8	70452843	70452843	A	G	39	0	0	16	10	0.384615	2.97e-05
	HFHC_89T vs 89N	exonic	Klhl31	nonsynonymous SNV	NM_172925:c.A1103G:p.Y368C		chr9	77651106	77651106	A	G	78	0	0	55	15	0.214286	5.49e-06
	HFHC_87T vs 87N	exonic	Klhl9	nonsynonymous SNV	NM_172871:c.T1663A:p.W555R		chr4	88720340	88720340	A	T	154	0	0	134	8	0.056338	0.00252477
	HFHC_88T vs 88N	exonic	Klk1b11	nonsynonymous SNV	NM_010640:c.C709T:p.P237S		chr7	43999749	43999749	C	T	249	0	0	223	64	0.222997	1.09e-19
	HFHC_88T vs 88N	exonic	Klrc1	nonsynonymous SNV	NM_010652:c.G517A:p.G173S		chr6	129675349	129675349	C	T	120	0	0	99	34	0.255639	3.2e-11
	HFHC_87T vs 87N	exonic	Klrc3	nonsynonymous SNV	NM_021378:c.T412A:p.C138S		chr6	129641431	129641431	A	T	144	0	0	107	6	0.0530973	0.00669567
	HFHC_88T vs 88N	exonic	Kmt2d	nonsynonymous SNV	NM_001033276:c.G3143A:p.C1048Y		chr15	98862233	98862233	C	T	26	0	0	11	9	0.45	0.000152453
	HFHC_87T vs 87N	exonic	Kmt2d	nonsynonymous SNV	NM_001033276:c.C8885T:p.S2962L		chr15	98850557	98850557	G	A	175	0	0	195	11	0.0533981	0.00101781
	HFHC_87T vs 87N	exonic	Kmt2d	nonsynonymous SNV	NM_001033276:c.C6913T:p.R2305W		chr15	98852898	98852898	G	A	80	0	0	77	5	0.0609756	0.0312317
	HFHC_88T vs 88N	exonic	Kndc1	nonsynonymous SNV	NM_177261:c.C1045T:p.P349S		chr7	139910628	139910628	C	T	54	1	0.0181818	44	14	0.241379	0.000324656
	HFHC_88T vs 88N	exonic	Kndc1	stopgain SNV	NM_177261:c.G1342T:p.G448X		chr7	139910925	139910925	G	T	42	0	0	33	13	0.282609	8.48e-05
	HFHC_89T vs 89N	exonic	Kndc1	nonsynonymous SNV	NM_177261:c.G3193A:p.G1065S		chr7	139923975	139923975	G	A	46	0	0	37	17	0.314815	7.09e-06
	HFHC_96T vs 96N	exonic	Kng2	nonsynonymous SNV	NM_001102409:c.T612A:p.N204K		chr16	23003989	23003989	A	T	236	0	0	213	14	0.061674	3.76e-05
	HFHC_87T vs 87N	exonic	Kpna6	nonsynonymous SNV	NM_008468:c.T1302A:p.D434E		chr4	129649319	129649319	A	T	39	0	0	58	5	0.0793651	0.0843884
	HFHC_87T vs 87N	exonic	Krt1	nonsynonymous SNV	NM_008473:c.T942A:p.D314E		chr15	101848145	101848145	A	T	112	0	0	127	9	0.0661765	0.00396395
	HFHC_87T vs 87N	exonic	Krt20	nonsynonymous SNV	NM_023256:c.A1172G:p.Y391C		chr11	99430063	99430063	T	C	79	0	0	96	6	0.0588235	0.0299809
	HFHC_89T vs 89N	exonic	Krt75	nonsynonymous SNV	NM_133357:c.A580G:p.R194G		chr15	101572758	101572758	T	C	120	0	0	71	30	0.29703	4.06e-12
	HFHC_89T vs 89N	exonic	Krt78	nonsynonymous SNV	NM_212487:c.G3168T:p.K1056N		chr15	101946207	101946207	C	A	34	0	0	18	5	0.217391	0.00803634
	HFHC_89T vs 89N	exonic	Krtap4-16	nonsynonymous SNV	NM_001013823:c.C310T:p.P104S		chr11	99851263	99851263	G	A	57	1	0.0172414	46	5	0.0980392	0.0761744
	HFHC_93T vs 93N	splicing	Ksr1		NM_013571:exon11:c.1424-2A>C)		chr11	79029085	79029085	T	G	28	0	0	25	6	0.193548	0.0163409
	HFHC_93T vs 93N	exonic	Ksr1	nonsynonymous SNV	NM_013571:c.T2210A:p.M737K		chr11	79020745	79020745	A	T	62	0	0	53	10	0.15873	0.000720571
	HFHC_88T vs 88N	exonic	Ksr2	nonsynonymous SNV	NM_001114545:c.C121T:p.L41F		chr5	117414949	117414949	C	T	129	0	0	89	33	0.270492	3.49e-12
	HFHC_88T vs 88N	exonic;splicing	Ksr2	nonsynonymous SNV	NM_001114545:c.C1718T:p.A573V		chr5	117702685	117702685	C	T	94	0	0	64	21	0.247059	3.69e-08
	HFHC_88T vs 88N	exonic	Lag3	nonsynonymous SNV	NM_008479:c.C1016T:p.T339I		chr6	124908400	124908400	G	A	97	1	0.0102041	73	15	0.170455	6.44e-05
	HFHC_88T vs 88N	exonic	Lama1	nonsynonymous SNV	NM_008480:c.G202A:p.V68I		chr17	67716813	67716813	G	A	69	0	0	64	15	0.189873	4.1e-05
	HFHC_88T vs 88N	exonic	Lama1	nonsynonymous SNV	NM_008480:c.G5851A:p.V1951I		chr17	67795233	67795233	G	A	113	0	0	83	25	0.231481	3.38e-09
	HFHC_88T vs 88N	exonic;splicing	Lama4	nonsynonymous SNV	NM_010681:c.G5092A:p.V1698I		chr10	39105137	39105137	G	A	164	1	0.00606061	118	26	0.180556	1.03e-08
	HFHC_88T vs 88N	exonic	Lama5	nonsynonymous SNV	NM_001081171:c.C9221T:p.P3074L		chr2	180179624	180179624	G	A	68	0	0	47	13	0.216667	2.44e-05
	HFHC_88T vs 88N	exonic	Lama5	nonsynonymous SNV	NM_001081171:c.G4141A:p.V1381I		chr2	180192498	180192498	C	T	100	0	0	87	36	0.292683	3.31e-11
	HFHC_93T vs 93N	exonic	Lancl1	nonsynonymous SNV	NM_001190985:c.T275C:p.V92A		chr1	67020990	67020990	A	G	94	0	0	63	18	0.222222	3.05e-07
	HFHC_89T vs 89N	exonic	Larp1	nonsynonymous SNV	NM_028451:c.C2653A:p.Q885K		chr11	58055490	58055490	C	A	81	0	0	38	8	0.173913	0.000194676
	HFHC_87T vs 87N	exonic	Larp7	nonsynonymous SNV	NM_138593:c.T400A:p.W134R		chr3	127546788	127546788	A	T	295	0	0	222	7	0.0305677	0.00288934
	HFHC_89T vs 89N	splicing	Lck		NM_010693:exon10:c.1041+2T>A,NM_001162433:exon11:c.1041+2T>A,NM_001162432:exon11:c.1074+2T>A)		chr4	129551946	129551946	A	T	101	1	0.00980392	56	22	0.282051	2.23e-08
	HFHC_89T vs 89N	exonic	Lck	stopgain SNV	NM_010693:c.T912A:p.Y304X		chr4	129555591	129555591	A	T	56	0	0	31	11	0.261905	3.82e-05
	HFHC_88T vs 88N	exonic	Lct	nonsynonymous SNV	NM_001081078:c.G2798A:p.S933N		chr1	128300957	128300957	C	T	159	1	0.00625	106	38	0.263889	5.78e-13
	HFHC_89T vs 89N	exonic	Lepr	stopgain SNV	NM_146146:c.G2995T:p.E999X		chr4	101814775	101814775	G	T	72	0	0	46	15	0.245902	2.91e-06
	HFHC_93T vs 93N	exonic	Lgr6	nonsynonymous SNV	NM_001033409:c.T2441G:p.V814G		chr1	134987399	134987399	A	C	55	0	0	30	12	0.285714	1.55e-05
	HFHC_96T vs 96N	exonic	Lhx1	nonsynonymous SNV	NM_008498:c.A1058G:p.D353G		chr11	84519712	84519712	T	C	136	1	0.00729927	120	7	0.0551181	0.0258323
	HFHC_88T vs 88N	exonic	Lifr	nonsynonymous SNV	NM_013584:c.T62A:p.M21K		chr15	7154470	7154470	T	A	37	0	0	37	12	0.244898	0.000603416
	HFHC_88T vs 88N	exonic	Limk1	nonsynonymous SNV	NM_010717:c.G1150A:p.E384K		chr5	134665209	134665209	C	T	173	0	0	128	45	0.260116	1.05e-15
	HFHC_93T vs 93N	exonic	Limk2	nonsynonymous SNV	NM_173053:c.T491C:p.V164A		chr11	3355914	3355914	A	G	98	0	0	113	7	0.0583333	0.0141227
	HFHC_87T vs 87N	exonic	Lin7b	nonsynonymous SNV	NM_011698:c.C583A:p.Q195K		chr7	45368323	45368323	G	T	82	0	0	86	5	0.0549451	0.0381742
	HFHC_87T vs 87N	exonic	Llgl2	nonsynonymous SNV	NM_001252532:c.T1961A:p.F654Y		chr11	115851094	115851094	T	A	217	0	0	237	23	0.0884615	5.46e-07
	HFHC_88T vs 88N	exonic	Lmna	nonsynonymous SNV	NM_001002011:c.C47T:p.A16V		chr3	88503057	88503057	G	A	105	0	0	68	21	0.235955	1.85e-08
	HFHC_88T vs 88N	exonic	Lpcat2b	nonsynonymous SNV	NM_027599:c.C482A:p.S161Y		chr5	107433288	107433288	C	A	96	0	0	68	36	0.346154	1.73e-12
	HFHC_89T vs 89N	exonic	Lpxn	nonsynonymous SNV	NM_134152:c.A904T:p.S302C		chr19	12833097	12833097	A	T	190	0	0	134	61	0.312821	3.83e-21
	HFHC_96T vs 96N	exonic	Lrch1	nonsynonymous SNV	NM_001033439:c.T331A:p.S111T		chr14	74858068	74858068	A	T	69	0	0	76	5	0.0617284	0.043309
	HFHC_88T vs 88N	exonic	Lrfn4	nonsynonymous SNV	NM_153388:c.G1885A:p.E629K		chr19	4612103	4612103	C	T	26	0	0	21	5	0.192308	0.0253101
	HFHC_88T vs 88N	exonic;splicing	Lrguk	nonsynonymous SNV	NM_028886:c.G2065A:p.G689S		chr6	34129106	34129106	G	A	122	0	0	102	28	0.215385	1.84e-09
	HFHC_88T vs 88N	exonic	Lrp12	nonsynonymous SNV	NM_172814:c.G2189A:p.S730N		chr15	39872403	39872403	C	T	76	0	0	54	20	0.27027	1.62e-07
	HFHC_88T vs 88N	exonic	Lrp1b	nonsynonymous SNV	NM_053011:c.T4889C:p.I1630T		chr2	41282087	41282087	A	G	374	0	0	312	10	0.0310559	0.00041627
	HFHC_96T vs 96N	exonic	Lrp2	nonsynonymous SNV	NM_001081088:c.A9311T:p.D3104V		chr2	69469396	69469396	T	A	253	0	0	256	11	0.0411985	0.000590441
	HFHC_88T vs 88N	exonic	Lrp3	nonsynonymous SNV	NM_001024707:c.G2086A:p.E696K		chr7	35202369	35202369	C	T	97	0	0	79	16	0.168421	6.44e-06
	HFHC_88T vs 88N	exonic	Lrp5	nonsynonymous SNV	NM_008513:c.G3665A:p.G1222D		chr19	3600768	3600768	C	T	110	0	0	76	23	0.232323	7.53e-09
	HFHC_89T vs 89N	exonic	Lrrc16b	nonsynonymous SNV	NM_001024645:c.T2077A:p.C693S		chr14	55499473	55499473	T	A	109	0	0	84	21	0.2	1.04e-07
	HFHC_89T vs 89N	exonic	Lrrc19	nonsynonymous SNV	NM_175305:c.A356T:p.N119I		chr4	94640688	94640688	T	A	74	0	0	43	21	0.328125	1.21e-08
	HFHC_88T vs 88N	exonic	Lrrc26	nonsynonymous SNV	NM_146117:c.A524T:p.Q175L		chr2	25290512	25290512	A	T	59	0	0	31	7	0.184211	0.000982408
	HFHC_89T vs 89N	exonic	Lrrc27	nonsynonymous SNV	NM_001143755:c.A1133T:p.H378L		chr7	139228735	139228735	A	T	228	0	0	182	59	0.244813	1.68e-19
	HFHC_89T vs 89N	exonic	Lrrc47	nonsynonymous SNV	NM_201226:c.T938C:p.V313A		chr4	154015972	154015972	T	C	70	0	0	53	11	0.171875	0.000180901
	HFHC_87T vs 87N	exonic	Lrrc8c	nonsynonymous SNV	NM_133897:c.T1500A:p.F500L		chr5	105607860	105607860	T	A	65	0	0	96	5	0.0495049	0.0801338
	HFHC_88T vs 88N	exonic	Lrriq1	nonsynonymous SNV	NM_001163559:c.G4276A:p.D1426N		chr10	103145507	103145507	C	T	130	0	0	85	23	0.212963	3.08e-09
	HFHC_96T vs 96N	exonic	Lrriq4	nonsynonymous SNV	NM_026668:c.G1378A:p.E460K		chr3	30659129	30659129	G	A	79	0	0	90	5	0.0526316	0.046195
	HFHC_93T vs 93N	exonic	Lrrtm1	nonsynonymous SNV	NM_028880:c.C337T:p.R113C		chr6	77243898	77243898	C	T	30	0	0	39	5	0.113636	0.0674172
	HFHC_89T vs 89N	exonic	Ltbp1	nonsynonymous SNV	NM_206958:c.C3950A:p.T1317N		chr17	75389526	75389526	C	A	64	0	0	47	17	0.265625	2.24e-06
	HFHC_87T vs 87N	exonic	Ltbp3	stopgain SNV	NM_008520:c.T2778A:p.C926X		chr19	5755993	5755993	T	A	129	0	0	144	5	0.033557	0.0428518
	HFHC_89T vs 89N	exonic	Ltbp3	nonsynonymous SNV	NM_008520:c.G2632T:p.G878W		chr19	5755590	5755590	G	T	28	0	0	22	5	0.185185	0.0232065
	HFHC_87T vs 87N	exonic	Lyar	nonsynonymous SNV	NM_025281:c.T1112A:p.I371N		chr5	38234070	38234070	T	A	83	0	0	81	7	0.0795455	0.00847503
	HFHC_93T vs 93N	exonic	Lyn	nonsynonymous SNV	NM_001111096:c.C73T:p.R25C		chr4	3738802	3738802	C	T	248	0	0	195	39	0.166667	9.75e-14
	HFHC_87T vs 87N	exonic	Lypd8	nonsynonymous SNV	NM_027339:c.C246A:p.F82L		chr11	58384686	58384686	C	A	64	0	0	69	6	0.08	0.022424
	HFHC_89T vs 89N	exonic	Mab21l1	nonsynonymous SNV	NM_010750:c.A1010G:p.N337S		chr3	55784003	55784003	A	G	54	0	0	46	19	0.292308	2.51e-06
	HFHC_93T vs 93N	exonic	Macf1	nonsynonymous SNV	NM_001199136:c.T6605C:p.V2202A		chr4	123474362	123474362	A	G	151	1	0.00657895	132	5	0.0364963	0.0846348
	HFHC_88T vs 88N	exonic	Mad2l2	nonsynonymous SNV	NM_027985:c.T449C:p.V150A		chr4	148144675	148144675	T	C	51	0	0	36	11	0.234043	0.000155448
	HFHC_87T vs 87N	exonic	Mageb4	nonsynonymous SNV	NM_001033492:c.G1366A:p.V456I		chrX	86251056	86251056	C	T	300	0	0	274	26	0.0866667	8.46e-09
	HFHC_89T vs 89N	exonic	Magi2	nonsynonymous SNV	NM_001170746:c.A263T:p.H88L		chr5	19227551	19227551	A	T	140	1	0.0070922	88	36	0.290323	1.32e-12
	HFHC_88T vs 88N	exonic	Magi3	stopgain SNV	NM_001159354:c.C3202T:p.Q1068X		chr3	104017630	104017630	G	A	43	0	0	36	12	0.25	0.000220818
	HFHC_89T vs 89N	exonic	Man1a2	nonsynonymous SNV	NM_010763:c.T835A:p.Y279N		chr3	100644561	100644561	A	T	98	1	0.010101	69	16	0.188235	1.95e-05
	HFHC_93T vs 93N	exonic	Maneal	nonsynonymous SNV	NM_001007573:c.A1008T:p.K336N		chr4	124856954	124856954	T	A	34	0	0	28	14	0.333333	7.69e-05
	HFHC_88T vs 88N	exonic	Map1a	nonsynonymous SNV	NM_001173506:c.T1576A:p.S526T		chr2	121300994	121300994	T	A	146	0	0	86	7	0.0752688	0.00117131
	HFHC_96T vs 96N	exonic	Map1b	nonsynonymous SNV	NM_008634:c.G4511A:p.S1504N		chr13	99431701	99431701	C	T	114	0	0	107	5	0.0446429	0.0285488
	HFHC_96T vs 96N	exonic	Map3k15	nonsynonymous SNV	NM_001163085:c.A3008G:p.E1003G		chrX	160116575	160116575	A	G	77	0	0	81	6	0.0689655	0.0204983
	HFHC_88T vs 88N	exonic	Map4k3	nonsynonymous SNV	NM_001081357:c.T2280A:p.N760K		chr17	80597581	80597581	A	T	112	0	0	82	31	0.274336	4.95e-11
	HFHC_88T vs 88N	exonic	Mapk12	nonsynonymous SNV	NM_013871:c.G490A:p.D164N		chr15	89135137	89135137	C	T	36	0	0	28	11	0.282051	0.000342176
	HFHC_88T vs 88N	exonic	Mast4	nonsynonymous SNV	NM_175171:c.T3892C:p.S1298P		chr13	102739267	102739267	A	G	95	0	0	71	21	0.228261	9.18e-08
	HFHC_96T vs 96N	exonic	Mat2a	nonsynonymous SNV	NM_145569:c.T752C:p.V251A		chr6	72435827	72435827	A	G	82	0	0	56	5	0.0819672	0.012813
	HFHC_87T vs 87N	exonic	Matn4	nonsynonymous SNV	NM_001252563:c.A740T:p.Y247F		chr2	164399764	164399764	T	A	37	0	0	42	5	0.106383	0.049687
	HFHC_93T vs 93N	exonic	Matn4	nonsynonymous SNV	NM_001252563:c.T1144C:p.C382R		chr2	164393507	164393507	A	G	23	0	0	24	5	0.172414	0.0456933
	HFHC_88T vs 88N	exonic	Mb	nonsynonymous SNV	NM_001164047:c.T154G:p.S52A		chr15	77017740	77017740	A	C	39	0	0	34	10	0.227273	0.00102011
	HFHC_89T vs 89N	exonic	Mb	nonsynonymous SNV	NM_001164047:c.A337T:p.I113F		chr15	77016054	77016054	T	A	35	0	0	28	10	0.263158	0.000760848
	HFHC_88T vs 88N	exonic	Mbp	nonsynonymous SNV	NM_001025245:c.G302A:p.G101E		chr18	82554482	82554482	G	A	63	0	0	55	10	0.153846	0.000789142
	HFHC_89T vs 89N	exonic	Mcc	nonsynonymous SNV	NM_001085374:c.T2120G:p.L707R		chr18	44442975	44442975	A	C	127	0	0	67	19	0.22093	8.76e-09
	HFHC_88T vs 88N	exonic	Mccc2	nonsynonymous SNV	NM_030026:c.C440T:p.P147L		chr13	99990319	99990319	G	A	82	0	0	58	8	0.121212	0.00121954
	HFHC_88T vs 88N	exonic	Mcoln1	nonsynonymous SNV	NM_053177:c.C1175T:p.T392I		chr8	3510854	3510854	C	T	155	0	0	148	34	0.186813	1.67e-10
	HFHC_88T vs 88N	exonic	Mcph1	nonsynonymous SNV	NM_173189:c.G2354A:p.G785D		chr8	18788417	18788417	G	A	99	0	0	77	27	0.259615	2.16e-09
	HFHC_88T vs 88N	exonic	Mdga1	nonsynonymous SNV	NM_001081160:c.A2840T:p.Q947L		chr17	29832315	29832315	T	A	68	0	0	73	20	0.215054	6.47e-06
	HFHC_89T vs 89N	exonic	Mdh2	nonsynonymous SNV	NM_008617:c.T614A:p.I205N		chr5	135787599	135787599	T	A	166	0	0	110	45	0.290323	1.24e-16
	HFHC_88T vs 88N	exonic	Med1	nonsynonymous SNV	NM_001080118:c.C898T:p.P300S		chr11	98166777	98166777	G	A	50	0	0	48	5	0.0943396	0.0327809
	HFHC_89T vs 89N	exonic	Med1	nonsynonymous SNV	NM_001080118:c.A1537G:p.R513G		chr11	98158432	98158432	T	C	54	0	0	39	10	0.204082	0.000348342
	HFHC_88T vs 88N	exonic	Med12l	nonsynonymous SNV	NM_177855:c.A5077G:p.I1693V		chr3	59263272	59263272	A	G	37	0	0	36	12	0.25	0.000529529
	HFHC_88T vs 88N	exonic	Med12l	nonsynonymous SNV	NM_177855:c.G6290C:p.R2097T		chr3	59297909	59297909	G	C	281	0	0	259	12	0.0442804	0.000172725
	HFHC_88T vs 88N	exonic	Med13	nonsynonymous SNV	NM_001080931:c.C1711T:p.P571S		chr11	86319604	86319604	G	A	61	0	0	36	12	0.25	2.22e-05
	HFHC_87T vs 87N	exonic	Med13l	nonsynonymous SNV	NM_172424:c.T1285A:p.C429S		chr5	118728167	118728167	T	A	175	1	0.00568182	169	13	0.0714286	0.000929575
	HFHC_96T vs 96N	exonic	Mefv	nonsynonymous SNV	NM_019453:c.C2222T:p.T741I		chr16	3708220	3708220	G	A	103	0	0	89	5	0.0531915	0.023365
	HFHC_88T vs 88N	exonic	Megf10	nonsynonymous SNV	NM_001001979:c.A1601G:p.Y534C		chr18	57264451	57264451	A	G	115	0	0	77	18	0.189474	2.39e-07
	HFHC_89T vs 89N	exonic	Megf8	nonsynonymous SNV	NM_001160400:c.A313G:p.S105G		chr7	25326505	25326505	A	G	272	0	0	153	64	0.294931	6.2e-26
	HFHC_93T vs 93N	exonic	Men1	nonsynonymous SNV	NM_001168490:c.C590T:p.T197M		chr19	6336869	6336869	C	T	110	0	0	74	20	0.212766	5.52e-08
	HFHC_88T vs 88N	exonic	Metap2	nonsynonymous SNV	NM_019648:c.A943T:p.I315L		chr10	93865428	93865428	T	A	41	0	0	43	13	0.232143	0.000405475
	HFHC_87T vs 87N	exonic	Mettl17	nonsynonymous SNV	NM_001029990:c.C817T:p.P273S		chr14	51889573	51889573	C	T	388	0	0	413	26	0.0592255	4.94e-08
	HFHC_89T vs 89N	exonic	Mettl21e	nonsynonymous SNV	NM_207281:c.G160A:p.E54K		chr1	44211085	44211085	C	T	106	0	0	81	24	0.228571	1.2e-08
	HFHC_88T vs 88N	exonic	Mfsd7a	nonsynonymous SNV	NM_172883:c.C848T:p.S283F		chr5	108444475	108444475	G	A	33	0	0	20	7	0.259259	0.00229936
	HFHC_88T vs 88N	exonic	Mga	nonsynonymous SNV	NM_001164274:c.T7463A:p.V2488E		chr2	119963926	119963926	T	A	56	0	0	37	14	0.27451	1.06e-05
	HFHC_96T vs 96N	exonic	Mical3	nonsynonymous SNV	NM_001270475:c.T669A:p.D223E		chr6	121038032	121038032	A	T	156	0	0	157	9	0.0542169	0.002309
	HFHC_88T vs 88N	exonic	Mical3	nonsynonymous SNV	NM_001270475:c.G3967A:p.E1323K		chr6	120959597	120959597	C	T	138	0	0	108	31	0.223022	7.97e-11
	HFHC_88T vs 88N	exonic	Micall1	nonsynonymous SNV	NM_177461:c.C1577T:p.S526F		chr15	79127008	79127008	C	T	91	0	0	71	17	0.193182	2.4e-06
	HFHC_88T vs 88N	exonic	Mier3	nonsynonymous SNV	NM_172593:c.A614G:p.D205G		chr13	111708229	111708229	A	G	110	0	0	80	22	0.215686	2.75e-08
	HFHC_88T vs 88N	exonic	Mill1	nonsynonymous SNV	NM_153749:c.A653T:p.D218V		chr7	18263138	18263138	A	T	196	0	0	134	40	0.229885	5.37e-15
	HFHC_88T vs 88N	exonic	Mink1	nonsynonymous SNV	NM_016713:c.T2337A:p.D779E		chr11	70609586	70609586	T	A	63	0	0	71	26	0.268041	4.78e-07
	HFHC_89T vs 89N	exonic	Mki67	nonsynonymous SNV	NM_001081117:c.A6133G:p.T2045A		chr7	135697171	135697171	T	C	500	0	0	322	121	0.273138	8.45e-45
	HFHC_89T vs 89N	exonic	Mllt6	nonsynonymous SNV	NM_139311:c.T1036C:p.F346L		chr11	97673495	97673495	T	C	57	0	0	28	12	0.3	7.84e-06
	HFHC_93T vs 93N	exonic	Mmp25	nonsynonymous SNV	NM_001033339:c.A565C:p.S189R		chr17	23640011	23640011	T	G	128	0	0	112	9	0.0743802	0.00128956
	HFHC_88T vs 88N	exonic	Mmp27	nonsynonymous SNV	NM_001030289:c.A734T:p.D245V		chr9	7573642	7573642	A	T	69	0	0	43	19	0.306452	1.21e-07
	HFHC_88T vs 88N	exonic	Mnf1	nonsynonymous SNV	NM_026063:c.G124A:p.G42R		chr17	27133754	27133754	C	T	104	0	0	57	19	0.25	1.76e-08
	HFHC_87T vs 87N	exonic	Mogat1	nonsynonymous SNV	NM_026713:c.T690A:p.N230K		chr1	78529089	78529089	T	A	179	0	0	158	9	0.0538922	0.00126787
	HFHC_87T vs 87N	exonic	Mon2	nonsynonymous SNV	NM_001163024:c.T2030A:p.M677K		chr10	123026988	123026988	A	T	106	0	0	101	8	0.0733945	0.00382755
	HFHC_96T vs 96N	exonic	Morc2b	nonsynonymous SNV	NM_177719:c.G1294A:p.D432N		chr17	33137503	33137503	C	T	140	0	0	154	7	0.0434783	0.0117736
	HFHC_87T vs 87N	exonic	Morc2b	nonsynonymous SNV	NM_177719:c.A1693G:p.T565A		chr17	33137104	33137104	T	C	174	0	0	151	11	0.0679012	0.000272921
	HFHC_87T vs 87N	exonic	Morn3	nonsynonymous SNV	NM_029112:c.A236C:p.H79P		chr5	123041150	123041150	T	G	279	0	0	286	15	0.0498339	4.49e-05
	HFHC_89T vs 89N	exonic	Mos	nonsynonymous SNV	NM_020021:c.T707C:p.I236T		chr4	3871108	3871108	A	G	31	0	0	27	8	0.228571	0.00409777
	HFHC_87T vs 87N	exonic	Moxd2	nonsynonymous SNV	NM_139296:c.G799T:p.A267S		chr6	40884057	40884057	C	A	83	0	0	104	7	0.0630631	0.0184662
	HFHC_88T vs 88N	exonic	Mpdz	nonsynonymous SNV	NM_010820:c.G6095A:p.G2032E		chr4	81279696	81279696	C	T	300	1	0.00332226	232	77	0.249191	3.8e-24
	HFHC_93T vs 93N	exonic	Mpeg1	nonsynonymous SNV	NM_010821:c.G557T:p.C186F		chr19	12461736	12461736	G	T	206	0	0	180	11	0.0575916	0.000274132
	HFHC_88T vs 88N	exonic	Mphosph9	nonsynonymous SNV	NM_001081323:c.T2192C:p.M731T		chr5	124283685	124283685	A	G	116	0	0	91	34	0.272	1.65e-11
	HFHC_88T vs 88N	exonic	Mphosph9	nonsynonymous SNV	NM_001081323:c.T1965A:p.N655K		chr5	124290909	124290909	A	T	154	1	0.00645161	124	39	0.239264	8.72e-12
	HFHC_88T vs 88N	exonic	Mpp4	nonsynonymous SNV	NM_145143:c.C1276A:p.H426N		chr1	59129946	59129946	G	T	161	1	0.00617284	116	49	0.29697	1.28e-15
	HFHC_88T vs 88N	exonic	Mrc1	nonsynonymous SNV	NM_008625:c.A1640T:p.E547V		chr2	14279841	14279841	A	T	59	0	0	31	12	0.27907	1.14e-05
	HFHC_89T vs 89N	exonic	Mrc2	nonsynonymous SNV	NM_008626:c.C3949A:p.Q1317K		chr11	105348369	105348369	C	A	64	0	0	42	13	0.236364	1.86e-05
	HFHC_87T vs 87N	exonic	Mrgpra2a	nonsynonymous SNV	NM_001172588:c.A961T:p.M321L		chr7	47426548	47426548	T	A	261	0	0	221	9	0.0391304	0.000997735
	HFHC_93T vs 93N	exonic	Mrgpra3	nonsynonymous SNV	NM_153067:c.A844T:p.N282Y		chr7	47589333	47589333	T	A	181	0	0	172	9	0.0497238	0.001764
	HFHC_88T vs 88N	exonic	Mrgprx1	nonsynonymous SNV	NM_207540:c.A301T:p.I101F		chr7	48021697	48021697	T	A	54	0	0	37	13	0.26	2.9e-05
	HFHC_89T vs 89N	exonic	Mroh2a	nonsynonymous SNV	NM_001177364:c.G2935A:p.V979I		chr1	88248636	88248636	G	A	169	0	0	51	7	0.12069	5.36e-05
	HFHC_88T vs 88N	exonic	Mroh2b	nonsynonymous SNV	NM_001166066:c.T4194A:p.D1398E		chr15	4951144	4951144	T	A	62	0	0	43	17	0.283333	1.51e-06
	HFHC_88T vs 88N	exonic	Mroh5	nonsynonymous SNV	NM_001033365:c.T704C:p.I235T		chr15	73790760	73790760	A	G	83	0	0	69	18	0.206897	2.23e-06
	HFHC_88T vs 88N	exonic	Mroh7	nonsynonymous SNV	NM_001126487:c.G3049A:p.V1017I		chr4	106691616	106691616	C	T	50	0	0	41	6	0.12766	0.0108661
	HFHC_89T vs 89N	exonic	Mrpl28	stopgain SNV	NM_024227:c.T417A:p.Y139X		chr17	26124684	26124684	T	A	104	0	0	63	18	0.222222	1.07e-07
	HFHC_87T vs 87N	exonic	Ms4a5	nonsynonymous SNV	NM_183190:c.T411A:p.F137L		chr19	11276691	11276691	A	T	121	0	0	119	5	0.0403226	0.0318903
	HFHC_87T vs 87N	exonic	Msn	nonsynonymous SNV	NM_010833:c.A742G:p.I248V		chrX	96157890	96157890	A	G	78	0	0	74	7	0.0864198	0.00779902
	HFHC_88T vs 88N	exonic	Msx3	nonsynonymous SNV	NM_010836:c.G418A:p.A140T		chr7	140047937	140047937	C	T	67	0	0	42	18	0.3	2.84e-07
	HFHC_88T vs 88N	exonic	Mterfd1	nonsynonymous SNV	NM_025547:c.T1070C:p.I357T		chr13	66912353	66912353	A	G	43	0	0	31	8	0.205128	0.00172618
	HFHC_88T vs 88N	exonic	Mthfd1	nonsynonymous SNV	NM_138745:c.T482C:p.V161A		chr12	76282891	76282891	T	C	78	0	0	53	14	0.208955	8.98e-06
	HFHC_88T vs 88N	exonic	Mthfsd	nonsynonymous SNV	NM_001166482:c.T509C:p.V170A		chr8	121101467	121101467	A	G	217	0	0	211	62	0.227106	5.46e-18
	HFHC_88T vs 88N	exonic	Mtmr11	nonsynonymous SNV	NM_181409:c.A119T:p.H40L		chr3	96162681	96162681	A	T	112	0	0	70	24	0.255319	1.07e-09
	HFHC_89T vs 89N	exonic	Mtmr7	nonsynonymous SNV	NM_001040699:c.T786A:p.N262K		chr8	40581493	40581493	A	T	39	0	0	31	9	0.225	0.00132859
	HFHC_88T vs 88N	exonic;splicing	Mtor	nonsynonymous SNV	NM_020009:c.G5911A:p.A1971T		chr4	148538463	148538463	G	A	82	0	0	60	21	0.259259	9.37e-08
	HFHC_93T vs 93N	exonic	Mtor	nonsynonymous SNV	NM_020009:c.T6194A:p.L2065Q		chr4	148538888	148538888	T	A	40	0	0	41	13	0.240741	0.000367897
	HFHC_88T vs 88N	exonic	Mtus2	nonsynonymous SNV	NM_029920:c.G974A:p.C325Y		chr5	148077372	148077372	G	A	51	0	0	34	17	0.333333	1.54e-06
	HFHC_88T vs 88N	exonic	Muc15	nonsynonymous SNV	NM_172979:c.T239G:p.F80C		chr2	110731459	110731459	T	G	195	0	0	147	47	0.242268	2.61e-16
	HFHC_89T vs 89N	exonic	Muc5b	nonsynonymous SNV	NM_028801:c.T9434A:p.M3145K		chr7	141862752	141862752	T	A	388	0	0	302	88	0.225641	1.61e-29
	HFHC_89T vs 89N	exonic	Mum1	nonsynonymous SNV	NM_023431:c.T1643A:p.V548E		chr10	80240941	80240941	T	A	72	0	0	47	19	0.287879	1.7e-07
	HFHC_89T vs 89N	splicing	Mup5		NM_008649:exon6:c.517+1G>A)		chr4	61832551	61832551	C	T	1015	1	0.000984252	888	139	0.135346	1.56e-42
	HFHC_89T vs 89N	exonic	Mxra8	nonsynonymous SNV	NM_024263:c.G844A:p.E282K		chr4	155842030	155842030	G	A	206	0	0	143	55	0.277778	1.08e-19
	HFHC_96T vs 96N	exonic	Mybpc3	nonsynonymous SNV	NM_008653:c.T3415C:p.S1139P		chr2	91135177	91135177	T	C	98	1	0.010101	107	9	0.0775862	0.0177833
	HFHC_88T vs 88N	exonic	Mycbp2	stopgain SNV	NM_207215:c.G2283A:p.W761X		chr14	103282696	103282696	C	T	55	0	0	36	19	0.345455	2.91e-07
	HFHC_96T vs 96N	exonic	Myf5	nonsynonymous SNV	NM_008656:c.A299G:p.N100S		chr10	107485633	107485633	T	C	205	0	0	223	7	0.0304348	0.0110588
	HFHC_88T vs 88N	exonic	Myh1	nonsynonymous SNV	NM_030679:c.G5524A:p.E1842K		chr11	67222195	67222195	G	A	56	0	0	44	10	0.185185	0.000510275
	HFHC_87T vs 87N	exonic	Myh10	nonsynonymous SNV	NM_175260:c.G3889A:p.E1297K		chr11	68800845	68800845	G	A	137	0	0	141	7	0.0472973	0.00949772
	HFHC_87T vs 87N	exonic	Myh11	nonsynonymous SNV	NM_001161775:c.A4181T:p.K1394M		chr16	14207724	14207724	T	A	132	0	0	135	13	0.0878378	0.00019389
	HFHC_88T vs 88N	exonic	Myh14	nonsynonymous SNV	NM_001271538:c.C562A:p.Q188K		chr7	44658230	44658230	G	T	64	0	0	51	13	0.203125	6.21e-05
	HFHC_93T vs 93N	exonic	Myh3	nonsynonymous SNV	NM_001099635:c.A1573T:p.I525F		chr11	67088720	67088720	A	T	228	0	0	198	56	0.220472	1.04e-17
	HFHC_88T vs 88N	exonic	Myo15	nonsynonymous SNV	NM_182698:c.T6233C:p.L2078P		chr11	60520869	60520869	T	C	78	0	0	42	20	0.322581	1.11e-08
	HFHC_93T vs 93N	exonic	Myo18a	nonsynonymous SNV	NM_011586:c.T2105C:p.L702P		chr11	77823330	77823330	T	C	145	0	0	108	18	0.142857	5.13e-07
	HFHC_89T vs 89N	exonic	Myo18b	stopgain SNV	NM_028901:c.T4692A:p.C1564X		chr5	112798913	112798913	A	T	45	0	0	39	9	0.1875	0.00174365
	HFHC_89T vs 89N	exonic	Myo1g	nonsynonymous SNV	NM_178440:c.G1387A:p.V463I		chr11	6514886	6514886	C	T	36	0	0	29	8	0.216216	0.00287217
	HFHC_89T vs 89N	exonic	Myo9a	nonsynonymous SNV	NM_173018:c.T164C:p.L55P		chr9	59779777	59779777	T	C	102	0	0	73	16	0.179775	2.25e-06
	HFHC_87T vs 87N	exonic	Myocd	nonsynonymous SNV	NM_145136:c.G1850C:p.G617A		chr11	65187118	65187118	C	G	144	0	0	156	7	0.0429448	0.0111829
	HFHC_89T vs 89N	exonic	Myom2	nonsynonymous SNV	NM_008664:c.A1825G:p.I609V		chr8	15099355	15099355	A	G	56	0	0	28	11	0.282051	2.15e-05
	HFHC_88T vs 88N	exonic	Myom3	nonsynonymous SNV	NM_001085509:c.T1184C:p.V395A		chr4	135776425	135776425	T	C	56	0	0	52	24	0.315789	2.77e-07
	HFHC_87T vs 87N	exonic	Myrfl	nonsynonymous SNV	NM_001033333:c.A1462T:p.T488S		chr10	116817699	116817699	T	A	116	0	0	150	7	0.044586	0.0196302
	HFHC_89T vs 89N	exonic	Myt1l	nonsynonymous SNV	NM_001093775:c.T1007C:p.F336S		chr12	29827358	29827358	T	C	43	0	0	37	13	0.26	0.000136716
	HFHC_89T vs 89N	exonic	Naa15	nonsynonymous SNV	NM_053089:c.T2401A:p.C801S		chr3	51472603	51472603	T	A	65	0	0	40	14	0.259259	5.49e-06
	HFHC_88T vs 88N	exonic	Naa16	nonsynonymous SNV	NM_025832:c.C1931T:p.P644L		chr14	79343142	79343142	G	A	57	0	0	30	13	0.302326	5.14e-06
	HFHC_96T vs 96N	exonic	Nab2	nonsynonymous SNV	NM_001122895:c.T755A:p.I252N		chr10	127664467	127664467	A	T	204	0	0	211	8	0.0365297	0.00484817
	HFHC_89T vs 89N	exonic	Nacc1	nonsynonymous SNV	NM_025788:c.T1017A:p.N339K		chr8	84676146	84676146	A	T	25	0	0	17	6	0.26087	0.00822613
	HFHC_88T vs 88N	exonic	Naif1	nonsynonymous SNV	NM_194335:c.T306A:p.D102E		chr2	32452744	32452744	T	A	55	0	0	46	22	0.323529	3.5e-07
	HFHC_88T vs 88N	exonic	Naip1	nonsynonymous SNV	NM_008670:c.T1013A:p.F338Y		chr13	100432409	100432409	A	T	251	0	0	205	54	0.208494	6.15e-18
	HFHC_93T vs 93N	exonic	Nalcn	nonsynonymous SNV	NM_177393:c.A305T:p.Y102F		chr14	123594556	123594556	T	A	77	0	0	71	5	0.0657895	0.028247
	HFHC_89T vs 89N	exonic	Naprt1	nonsynonymous SNV	NM_172607:c.T816A:p.F272L		chr15	75892622	75892622	A	T	37	0	0	43	9	0.173077	0.0057881
	HFHC_89T vs 89N	exonic	Naprt1	nonsynonymous SNV	NM_172607:c.T749A:p.L250Q		chr15	75892689	75892689	A	T	23	0	0	12	8	0.4	0.000868708
	HFHC_88T vs 88N	exonic	Narg2	nonsynonymous SNV	NM_145618:c.T382G:p.Y128D		chr9	69407352	69407352	T	G	35	0	0	36	7	0.162791	0.0121973
	HFHC_87T vs 87N	exonic	Nbea	nonsynonymous SNV	NM_030595:c.C4943A:p.P1648Q		chr3	55968305	55968305	G	T	125	1	0.00793651	124	7	0.0534351	0.0373476
	HFHC_93T vs 93N	exonic	Nbea	nonsynonymous SNV	NM_030595:c.A4411G:p.R1471G		chr3	55991151	55991151	T	C	46	0	0	33	8	0.195122	0.00163516
	HFHC_88T vs 88N	exonic	Nbl1	nonsynonymous SNV	NM_008675:c.C457T:p.P153S		chr4	139083425	139083425	G	A	55	0	0	45	17	0.274194	6.18e-06
	HFHC_89T vs 89N	exonic	Ncapg2	nonsynonymous SNV	NM_133762:c.T2679A:p.D893E		chr12	116440589	116440589	T	A	158	0	0	111	33	0.229167	2.79e-12
	HFHC_89T vs 89N	exonic	Nccrp1	stopgain SNV	NM_001081115:c.T630A:p.Y210X		chr7	28544527	28544527	A	T	50	0	0	27	12	0.307692	1.65e-05
	HFHC_89T vs 89N	exonic	Ncoa6	nonsynonymous SNV	NM_001242558:c.T213A:p.N71K		chr2	155437882	155437882	A	T	46	0	0	34	10	0.227273	0.000433737
	HFHC_88T vs 88N	exonic	Ndnf	nonsynonymous SNV	NM_172399:c.G106A:p.D36N		chr6	65696145	65696145	G	A	118	0	0	60	22	0.268293	4.52e-10
	HFHC_88T vs 88N	exonic	Neb	nonsynonymous SNV	NM_010889:c.A6512G:p.Y2171C		chr2	52271146	52271146	T	C	85	0	0	63	19	0.231707	4.08e-07
	HFHC_88T vs 88N	exonic	Neb	nonsynonymous SNV	NM_010889:c.T6209A:p.M2070K		chr2	52271570	52271570	A	T	194	0	0	173	36	0.172249	1.11e-11
	HFHC_88T vs 88N	exonic	Necab2	nonsynonymous SNV	NM_054095:c.G1163A:p.R388Q		chr8	119472163	119472163	G	A	414	0	0	257	94	0.267806	6.59e-36
	HFHC_93T vs 93N	exonic	Nefh	nonsynonymous SNV	NM_010904:c.A1183T:p.I395F		chr11	4943870	4943870	T	A	60	0	0	36	9	0.2	0.000294892
	HFHC_87T vs 87N	exonic	Nefm	nonsynonymous SNV	NM_008691:c.A479G:p.E160G		chr14	68124335	68124335	T	C	172	0	0	158	9	0.0538922	0.00152725
	HFHC_93T vs 93N	exonic	Nek10	nonsynonymous SNV	NM_001195229:c.C1055T:p.S352F		chr14	14853870	14853870	C	T	76	0	0	52	14	0.212121	9.66e-06
	HFHC_88T vs 88N	exonic	Net1	nonsynonymous SNV	NM_019671:c.G118A:p.A40T		chr13	3917948	3917948	C	T	41	0	0	32	12	0.272727	0.000160304
	HFHC_88T vs 88N	exonic	Neurl1a	nonsynonymous SNV	NM_001163480:c.A569G:p.Y190C		chr19	47240642	47240642	A	G	280	1	0.00355872	212	58	0.214815	1.11e-18
	HFHC_87T vs 87N	exonic	Neurl4	nonsynonymous SNV	NM_001013414:c.A419G:p.D140G		chr11	69903138	69903138	A	G	299	0	0	303	10	0.0319489	0.00114012
	HFHC_89T vs 89N	exonic	Nfs1	nonsynonymous SNV	NM_010911:c.C765A:p.S255R		chr2	156131684	156131684	G	T	54	0	0	42	7	0.142857	0.00433546
	HFHC_88T vs 88N	exonic	Nfx1	stopgain SNV	NM_023739:c.C1504T:p.Q502X		chr4	40991817	40991817	C	T	96	0	0	58	21	0.265823	1.05e-08
	HFHC_88T vs 88N	exonic;splicing	Nhlrc3	nonsynonymous SNV	NM_172501:c.T680G:p.V227G		chr3	53453653	53453653	A	C	207	1	0.00480769	150	48	0.242424	1.12e-15
	HFHC_87T vs 87N	exonic	Ninl	nonsynonymous SNV	NM_207204:c.T614C:p.I205T		chr2	150971121	150971121	A	G	90	0	0	104	10	0.0877193	0.00247553
	HFHC_89T vs 89N	exonic	Nipal4	nonsynonymous SNV	NM_172524:c.G610T:p.V204F		chr11	46150757	46150757	C	A	31	0	0	21	9	0.3	0.000825011
	HFHC_89T vs 89N	exonic	Nipbl	nonsynonymous SNV	NM_027707:c.G674C:p.G225A		chr15	8361815	8361815	C	G	155	0	0	127	9	0.0661765	0.000919684
	HFHC_88T vs 88N	exonic	Nkx6-3	nonsynonymous SNV	NM_029002:c.G352A:p.D118N		chr8	23153936	23153936	G	A	54	0	0	35	16	0.313725	2.29e-06
	HFHC_89T vs 89N	exonic	Nlrp1b	nonsynonymous SNV	NM_001162414:c.G1210A:p.V404I		chr11	71181806	71181806	C	T	242	0	0	149	68	0.313364	1.05e-25
	HFHC_87T vs 87N	exonic	Nlrp4a	nonsynonymous SNV	NM_172896:c.A38T:p.Y13F		chr7	26444249	26444249	A	T	200	0	0	178	10	0.0531915	0.000628488
	HFHC_89T vs 89N	exonic	Nlrp4a	nonsynonymous SNV	NM_172896:c.A185T:p.Y62F		chr7	26444396	26444396	A	T	126	0	0	87	36	0.292683	4.49e-13
	HFHC_87T vs 87N	exonic	Nlrp4c	nonsynonymous SNV	NM_031389:c.A1706G:p.N569S		chr7	6066807	6066807	A	G	881	0	0	840	24	0.0277778	4e-08
	HFHC_87T vs 87N	exonic	Nlrp4g	nonsynonymous SNV	NM_001004145:c.A250G:p.M84V		chr9	124349080	124349080	A	G	166	0	0	154	10	0.0609756	0.00079719
	HFHC_93T vs 93N	exonic	Nlrp4g	nonsynonymous SNV	NM_001004145:c.A1043G:p.D348G		chr9	124349873	124349873	A	G	208	1	0.00478469	196	40	0.169492	3.8e-11
	HFHC_89T vs 89N	exonic	Nlrx1	nonsynonymous SNV	NM_001163742:c.T1721C:p.V574A		chr9	44256878	44256878	A	G	95	0	0	59	24	0.289157	1.41e-09
	HFHC_93T vs 93N	exonic	Nms	nonsynonymous SNV	NM_001011684:c.A8T:p.H3L		chr1	38939293	38939293	A	T	65	0	0	61	14	0.186667	8.61e-05
	HFHC_88T vs 88N	exonic	Nol10	nonsynonymous SNV	NM_001008421:c.G1220A:p.R407K		chr12	17405037	17405037	G	A	194	1	0.00512821	142	42	0.228261	1.1e-13
	HFHC_87T vs 87N	exonic	Nos2	nonsynonymous SNV	NM_010927:c.A1678T:p.N560Y		chr11	78945775	78945775	A	T	172	0	0	162	6	0.0357143	0.0139008
	HFHC_88T vs 88N	exonic	Noxa1	nonsynonymous SNV	NM_001163626:c.G1027A:p.V343M		chr2	25086224	25086224	C	T	152	0	0	102	26	0.203125	3.14e-10
	HFHC_93T vs 93N	exonic	Nphp3	nonsynonymous SNV	NM_028721:c.T1169A:p.I390N		chr9	104015387	104015387	T	A	10	0	0	19	5	0.208333	0.152751
	HFHC_88T vs 88N	exonic	Npnt	nonsynonymous SNV	NM_001029836:c.C1175A:p.T392K		chr3	132891473	132891473	G	T	57	0	0	52	20	0.277778	2.2e-06
	HFHC_89T vs 89N	exonic	Npsr1	nonsynonymous SNV	NM_175678:c.T716C:p.M239T		chr9	24300434	24300434	T	C	26	0	0	16	7	0.304348	0.00285396
	HFHC_93T vs 93N	exonic	Nr1h2	nonsynonymous SNV	NM_009473:c.T608A:p.I203N		chr7	44551697	44551697	A	T	57	0	0	51	16	0.238806	2.07e-05
	HFHC_88T vs 88N	exonic	Nr2e3	nonsynonymous SNV	NM_013708:c.T860A:p.F287Y		chr9	59947402	59947402	A	T	80	0	0	61	25	0.290698	1.01e-08
	HFHC_88T vs 88N	exonic	Nrp1	nonsynonymous SNV	NM_008737:c.A1082T:p.D361V		chr8	128457957	128457957	A	T	57	0	0	37	13	0.26	1.96e-05
	HFHC_89T vs 89N	exonic	Nrxn1	nonsynonymous SNV	NM_177284:c.G3973A:p.E1325K		chr17	90162233	90162233	C	T	107	0	0	72	26	0.265306	6.32e-10
	HFHC_93T vs 93N	exonic	Nrxn3	nonsynonymous SNV	NM_172544:c.T440A:p.L147Q		chr12	89255011	89255011	T	A	101	0	0	66	13	0.164557	1.23e-05
	HFHC_88T vs 88N	exonic	Nsd1	nonsynonymous SNV	NM_008739:c.A7156G:p.R2386G		chr13	55312808	55312808	A	G	130	0	0	103	27	0.207692	1.65e-09
	HFHC_88T vs 88N	exonic	Ntng2	nonsynonymous SNV	NM_133500:c.A1141T:p.T381S		chr2	29197066	29197066	T	A	18	0	0	16	5	0.238095	0.035343
	HFHC_93T vs 93N	exonic	Ntrk1	nonsynonymous SNV	NM_001033124:c.T1394C:p.L465P		chr3	87782267	87782267	A	G	77	0	0	67	16	0.192771	1.27e-05
	HFHC_87T vs 87N	exonic	Ntrk3	nonsynonymous SNV	NM_008746:c.T1514A:p.M505K		chr7	78356098	78356098	A	T	67	0	0	66	7	0.0958904	0.00907245
	HFHC_89T vs 89N	exonic	Ntsr1	nonsynonymous SNV	NM_018766:c.A250T:p.T84S		chr2	180500667	180500667	A	T	146	1	0.00680272	96	32	0.25	4.52e-11
	HFHC_89T vs 89N	exonic	Nudt18	nonsynonymous SNV	NM_153136:c.C637T:p.H213Y		chr14	70579594	70579594	C	T	92	0	0	67	21	0.238636	7.46e-08
	HFHC_88T vs 88N	exonic	Numa1	nonsynonymous SNV	NM_133947:c.C2665T:p.L889F		chr7	101999728	101999728	C	T	50	0	0	48	11	0.186441	0.000729387
	HFHC_89T vs 89N	exonic	Nup160	nonsynonymous SNV	NM_021512:c.G2540T:p.C847F		chr2	90710068	90710068	G	T	31	0	0	25	6	0.193548	0.011977
	HFHC_88T vs 88N	exonic	Nup205	nonsynonymous SNV	NM_027513:c.C2611A:p.Q871K		chr6	35210926	35210926	C	A	55	0	0	34	8	0.190476	0.000816704
	HFHC_88T vs 88N	exonic	Nup205	nonsynonymous SNV	NM_027513:c.T3416A:p.L1139H		chr6	35223618	35223618	T	A	30	0	0	29	13	0.309524	0.000359888
	HFHC_96T vs 96N	exonic	Nup210	nonsynonymous SNV	NM_018815:c.A4936G:p.T1646A		chr6	91018967	91018967	T	C	454	0	0	507	23	0.0433962	5.27e-07
	HFHC_87T vs 87N	exonic	Nup210l	nonsynonymous SNV	NM_029937:c.T3823C:p.S1275P		chr3	90185563	90185563	T	C	118	0	0	122	10	0.0757576	0.00142489
	HFHC_96T vs 96N	exonic	Nutm1	nonsynonymous SNV	NM_172521:c.A2167G:p.S723G		chr2	112249402	112249402	T	C	153	1	0.00649351	153	7	0.04375	0.0376793
	HFHC_87T vs 87N	exonic	Nwd1	nonsynonymous SNV	NM_176940:c.A2320T:p.M774L		chr8	72675172	72675172	A	T	92	0	0	85	6	0.0659341	0.0138812
	HFHC_89T vs 89N	exonic	Nxph1	nonsynonymous SNV	NM_008751:c.T713C:p.I238T		chr6	9247743	9247743	T	C	112	0	0	73	32	0.304762	4.59e-12
	HFHC_87T vs 87N	exonic	Oas1b	nonsynonymous SNV	NM_001083925:c.T373C:p.S125P		chr5	120814618	120814618	T	C	157	1	0.00632911	158	16	0.091954	0.000206762
	HFHC_96T vs 96N	exonic	Oas1c	nonsynonymous SNV	NM_033541:c.A769G:p.T257A		chr5	120802958	120802958	T	C	203	0	0	180	10	0.0526316	0.000615357
	HFHC_89T vs 89N	exonic	Oas2	nonsynonymous SNV	NM_145227:c.T1075A:p.Y359N		chr5	120741199	120741199	A	T	96	0	0	63	18	0.222222	2.46e-07
	HFHC_96T vs 96N	exonic	Obscn	nonsynonymous SNV	NM_001171512:c.A16061T:p.D5354V		chr11	59038327	59038327	T	A	108	0	0	113	9	0.0737705	0.00287926
	HFHC_89T vs 89N	exonic	Obscn	nonsynonymous SNV	NM_001171512:c.G20914T:p.G6972C		chr11	59000791	59000791	C	A	30	0	0	19	15	0.441176	1.16e-05
	HFHC_93T vs 93N	exonic	Obsl1	nonsynonymous SNV	NM_178884:c.T2442A:p.H814Q		chr1	75498313	75498313	A	T	42	0	0	33	9	0.214286	0.00121121
	HFHC_93T vs 93N	exonic	Oca2	nonsynonymous SNV	NM_021879:c.T2306G:p.L769R		chr7	56423364	56423364	T	G	230	1	0.004329	232	12	0.0491803	0.00206121
	HFHC_93T vs 93N	exonic	Odc1	nonsynonymous SNV	NM_013614:c.T208A:p.C70S		chr12	17547738	17547738	T	A	29	0	0	23	7	0.233333	0.00596747
	HFHC_93T vs 93N	exonic	Odf1	nonsynonymous SNV	NM_008757:c.T515A:p.V172E		chr15	38226372	38226372	T	A	35	0	0	32	10	0.238095	0.00134134
	HFHC_93T vs 93N	exonic	Ogdhl	stopgain SNV	NM_001081130:c.C1992A:p.Y664X		chr14	32342113	32342113	C	A	274	0	0	220	57	0.205776	3.86e-19
	HFHC_88T vs 88N	exonic	Ogt	nonsynonymous SNV	NM_139144:c.T3046A:p.L1016I		chrX	101682235	101682235	T	A	29	0	0	15	17	0.53125	1.05e-06
	HFHC_88T vs 88N	exonic	Oit3	nonsynonymous SNV	NM_010959:c.C226T:p.P76S		chr10	59438751	59438751	G	A	105	0	0	74	14	0.159091	9.13e-06
	HFHC_88T vs 88N	exonic	Olfm3	nonsynonymous SNV	NM_153157:c.G726T:p.M242I		chr3	115120967	115120967	G	T	276	0	0	222	55	0.198556	1.57e-18
	HFHC_93T vs 93N	exonic	Olfm4	stopgain SNV	NM_001030294:c.C1510T:p.Q504X		chr14	80021823	80021823	C	T	92	0	0	67	17	0.202381	1.35e-06
	HFHC_89T vs 89N	exonic	Olfr1	nonsynonymous SNV	NM_146921:c.C692T:p.S231F		chr11	73395329	73395329	G	A	122	0	0	74	35	0.321101	1.24e-13
	HFHC_96T vs 96N	exonic	Olfr1024	nonsynonymous SNV	NM_001005230:c.C109A:p.L37I		chr2	85904944	85904944	G	T	73	0	0	49	5	0.0925926	0.0124395
	HFHC_87T vs 87N	exonic	Olfr1036	nonsynonymous SNV	NM_207142:c.C194T:p.S65F		chr2	86074935	86074935	C	T	626	0	0	541	19	0.0339286	5.46e-07
	HFHC_88T vs 88N	exonic	Olfr1049	nonsynonymous SNV	NM_147016:c.T178A:p.Y60N		chr2	86255514	86255514	A	T	210	0	0	116	39	0.251613	1.36e-16
	HFHC_87T vs 87N	exonic	Olfr1062	nonsynonymous SNV	NM_147078:c.A279T:p.L93F		chr2	86423396	86423396	T	A	254	0	0	285	13	0.0436242	0.000292511
	HFHC_88T vs 88N	exonic	Olfr1100	nonsynonymous SNV	NM_146594:c.A850T:p.M284L		chr2	86977945	86977945	T	A	74	0	0	60	14	0.189189	3.1e-05
	HFHC_89T vs 89N	exonic	Olfr1128	stopgain SNV	NM_146349:c.C73T:p.Q25X		chr2	87545470	87545470	G	A	159	0	0	104	28	0.212121	4.26e-11
	HFHC_89T vs 89N	exonic	Olfr117	nonsynonymous SNV	NM_207155:c.A187T:p.T63S		chr17	37660145	37660145	T	A	127	0	0	81	33	0.289474	1.08e-12
	HFHC_89T vs 89N	exonic	Olfr1193	nonsynonymous SNV	NM_001011517:c.G223A:p.D75N		chr2	88678079	88678079	G	A	162	0	0	118	32	0.213333	9.73e-12
	HFHC_87T vs 87N	exonic	Olfr1206	nonsynonymous SNV	NM_001001810:c.A26T:p.K9M		chr2	88864632	88864632	A	T	220	0	0	198	16	0.0747664	9.09e-06
	HFHC_89T vs 89N	exonic	Olfr1217	nonsynonymous SNV	NM_146901:c.T899C:p.I300T		chr2	89023103	89023103	A	G	49	0	0	26	8	0.235294	0.000460312
	HFHC_93T vs 93N	exonic	Olfr1233	nonsynonymous SNV	NM_146972:c.C64A:p.L22I		chr2	89340237	89340237	G	T	69	0	0	48	20	0.294118	1.58e-07
	HFHC_93T vs 93N	exonic	Olfr124	nonsynonymous SNV	NM_147062:c.T199A:p.S67T		chr17	37805345	37805345	T	A	304	0	0	216	55	0.202952	4.29e-20
	HFHC_87T vs 87N	exonic	Olfr1254	nonsynonymous SNV	NM_146476:c.T298A:p.F100I		chr2	89789053	89789053	A	T	164	0	0	141	13	0.0844156	6.14e-05
	HFHC_89T vs 89N	exonic	Olfr1264	nonsynonymous SNV	NM_021368:c.T247C:p.S83P		chr2	90021818	90021818	A	G	121	0	0	76	21	0.216495	1.08e-08
	HFHC_88T vs 88N	exonic	Olfr1279	nonsynonymous SNV	NM_146393:c.A139T:p.I47F		chr2	111306339	111306339	A	T	181	0	0	124	47	0.274854	4.22e-17
	HFHC_93T vs 93N	exonic	Olfr1282	stopgain SNV	NM_146907:c.C59A:p.S20X		chr2	111336018	111336018	G	T	188	0	0	141	5	0.0342466	0.0153475
	HFHC_87T vs 87N	exonic	Olfr13	nonsynonymous SNV	NM_146652:c.C235A:p.Q79K		chr6	43174222	43174222	C	A	295	0	0	343	14	0.0392157	0.000193554
	HFHC_87T vs 87N	exonic	Olfr1302	nonsynonymous SNV	NM_146889:c.A371G:p.D124G		chr2	111780683	111780683	A	G	494	1	0.0020202	452	26	0.0543933	9.64e-08
	HFHC_89T vs 89N	exonic	Olfr1310	nonsynonymous SNV	NM_146449:c.T593A:p.M198K		chr2	112008592	112008592	A	T	51	0	0	41	14	0.254545	4.12e-05
	HFHC_89T vs 89N	exonic	Olfr1347	nonsynonymous SNV	NM_146385:c.T472A:p.S158T		chr7	6488401	6488401	A	T	206	0	0	147	31	0.174157	9.63e-12
	HFHC_88T vs 88N	exonic	Olfr137	nonsynonymous SNV	NM_146488:c.G574A:p.D192N		chr17	38304886	38304886	C	T	73	0	0	42	15	0.263158	1.3e-06
	HFHC_89T vs 89N	exonic	Olfr1388	stopgain SNV	NM_146467:c.C475T:p.Q159X		chr11	49444327	49444327	C	T	308	0	0	199	82	0.291815	3.15e-30
	HFHC_87T vs 87N	exonic	Olfr1462	nonsynonymous SNV	NM_146693:c.A827G:p.Y276C		chr19	13191495	13191495	A	G	225	0	0	191	10	0.0497512	0.000484492
	HFHC_88T vs 88N	exonic	Olfr1463	nonsynonymous SNV	NM_001011840:c.A715G:p.I239V		chr19	13234966	13234966	A	G	98	0	0	58	19	0.246753	4.1e-08
	HFHC_87T vs 87N	exonic	Olfr1471	nonsynonymous SNV	NM_207132:c.T473A:p.V158D		chr19	13445486	13445486	T	A	324	1	0.00307692	322	15	0.0445104	0.000291652
	HFHC_89T vs 89N	exonic	Olfr1484	nonsynonymous SNV	NM_146291:c.A575T:p.H192L		chr19	13585880	13585880	A	T	479	0	0	362	115	0.24109	7.39e-39
	HFHC_93T vs 93N	exonic	Olfr150	nonsynonymous SNV	NM_146609:c.T19C:p.S7P		chr9	39736835	39736835	T	C	133	0	0	69	35	0.336538	6.47e-15
	HFHC_88T vs 88N	exonic	Olfr1537	nonsynonymous SNV	NM_207665:c.A646G:p.T216A		chr9	39237786	39237786	T	C	237	1	0.00420168	154	42	0.214286	5.69e-15
	HFHC_87T vs 87N	exonic	Olfr157	nonsynonymous SNV	NM_019475:c.T101C:p.M34T		chr4	43836388	43836388	A	G	198	0	0	209	11	0.05	0.000760319
	HFHC_87T vs 87N	exonic	Olfr180	nonsynonymous SNV	NM_001011662:c.A476C:p.H159P		chr16	58916164	58916164	T	G	511	0	0	450	36	0.0740741	2.93e-12
	HFHC_93T vs 93N	exonic	Olfr192	nonsynonymous SNV	NM_207549:c.T638A:p.L213H		chr16	59098352	59098352	A	T	193	0	0	208	8	0.037037	0.00568588
	HFHC_89T vs 89N	exonic	Olfr207	nonsynonymous SNV	NM_001011792:c.T602C:p.M201T		chr16	59361615	59361615	A	G	77	0	0	65	27	0.293478	9.52e-09
	HFHC_93T vs 93N	exonic	Olfr273	nonsynonymous SNV	NM_146824:c.G562T:p.A188S		chr4	52855950	52855950	C	A	52	0	0	46	7	0.132075	0.00677233
	HFHC_88T vs 88N	exonic	Olfr290	nonsynonymous SNV	NM_146416:c.T737A:p.L246H		chr7	84916517	84916517	T	A	289	0	0	257	25	0.0886525	1.25e-08
	HFHC_89T vs 89N	exonic	Olfr291	nonsynonymous SNV	NM_146415:c.C893T:p.T298I		chr7	84857257	84857257	C	T	189	0	0	122	47	0.278107	9.45e-18
	HFHC_96T vs 96N	exonic	Olfr292	nonsynonymous SNV	NM_146620:c.A50G:p.E17G		chr7	86694507	86694507	A	G	232	1	0.00429184	180	11	0.0575916	0.000949328
	HFHC_93T vs 93N	exonic	Olfr3	nonsynonymous SNV	NM_206903:c.T34G:p.F12V		chr2	36813057	36813057	A	C	183	0	0	151	39	0.205263	4.44e-13
	HFHC_87T vs 87N	exonic	Olfr320	nonsynonymous SNV	NM_207230:c.G886A:p.E296K		chr11	58684760	58684760	G	A	89	0	0	73	5	0.0641026	0.0207182
	HFHC_93T vs 93N	exonic	Olfr324	nonsynonymous SNV	NM_001011743:c.T713A:p.I238N		chr11	58598104	58598104	T	A	151	0	0	113	25	0.181159	2.71e-09
	HFHC_88T vs 88N	exonic	Olfr325	nonsynonymous SNV	NM_207153:c.T40C:p.S14P		chr11	58580885	58580885	T	C	335	0	0	254	74	0.22561	2.2e-25
	HFHC_93T vs 93N	exonic	Olfr325	nonsynonymous SNV	NM_207153:c.T396A:p.H132Q		chr11	58581241	58581241	T	A	303	0	0	305	16	0.0498442	2e-05
	HFHC_87T vs 87N	exonic	Olfr376	nonsynonymous SNV	NM_146922:c.A803G:p.D268G		chr11	73375553	73375553	A	G	304	0	0	278	8	0.027972	0.00289678
	HFHC_89T vs 89N	exonic	Olfr376	nonsynonymous SNV	NM_146922:c.T527C:p.V176A		chr11	73375277	73375277	T	C	328	0	0	270	87	0.243697	7.67e-28
	HFHC_89T vs 89N	exonic	Olfr378	nonsynonymous SNV	NM_147024:c.A509G:p.E170G		chr11	73425473	73425473	T	C	214	0	0	160	57	0.262673	1.52e-19
	HFHC_93T vs 93N	exonic	Olfr392	nonsynonymous SNV	NM_147006:c.T266C:p.V89A		chr11	73814815	73814815	A	G	350	0	0	282	79	0.218837	4.92e-26
	HFHC_96T vs 96N	exonic	Olfr397	stopgain SNV	NM_146346:c.C577T:p.Q193X		chr11	73965186	73965186	C	T	220	0	0	179	6	0.0324324	0.00868743
	HFHC_88T vs 88N	exonic	Olfr457	nonsynonymous SNV	NM_146987:c.A62G:p.K21R		chr6	42472115	42472115	T	C	107	0	0	96	18	0.157895	3.3e-06
	HFHC_89T vs 89N	exonic	Olfr467	stopgain SNV	NM_001005488:c.T447A:p.Y149X		chr7	107815032	107815032	T	A	279	0	0	218	75	0.255973	7.96e-25
	HFHC_87T vs 87N	exonic	Olfr473	nonsynonymous SNV	NM_146775:c.A913T:p.T305S		chr7	107934434	107934434	A	T	176	1	0.00564972	140	7	0.047619	0.0179357
	HFHC_88T vs 88N	exonic	Olfr495	nonsynonymous SNV	NM_146364:c.T161G:p.V54G		chr7	108395282	108395282	T	G	497	1	0.00200803	346	90	0.206422	3.86e-31
	HFHC_87T vs 87N	exonic	Olfr508	nonsynonymous SNV	NM_146773:c.G841A:p.V281M		chr7	108630834	108630834	G	A	308	0	0	292	13	0.042623	0.000100447
	HFHC_89T vs 89N	exonic	Olfr508	nonsynonymous SNV	NM_146773:c.T379A:p.C127S		chr7	108630372	108630372	T	A	154	0	0	122	50	0.290698	2.49e-16
	HFHC_88T vs 88N	exonic	Olfr533	nonsynonymous SNV	NM_001011815:c.G719T:p.C240F		chr7	140466921	140466921	G	T	173	0	0	137	47	0.255435	1.12e-15
	HFHC_87T vs 87N	exonic	Olfr544	nonsynonymous SNV	NM_020289:c.T752G:p.V251G		chr7	102484367	102484367	A	C	126	1	0.00787402	150	7	0.044586	0.0624799
	HFHC_88T vs 88N	exonic	Olfr547	nonsynonymous SNV	NM_147079:c.C812T:p.P271L		chr7	102535560	102535560	C	T	45	0	0	33	14	0.297872	2.71e-05
	HFHC_87T vs 87N	exonic	Olfr55	nonsynonymous SNV	NM_010998:c.T176A:p.M59K		chr17	33176591	33176591	T	A	396	0	0	361	19	0.05	1.01e-06
	HFHC_93T vs 93N	exonic	Olfr557	nonsynonymous SNV	NM_146361:c.A652T:p.M218L		chr7	102698891	102698891	A	T	116	0	0	98	20	0.169492	4.73e-07
	HFHC_89T vs 89N	exonic	Olfr559	nonsynonymous SNV	NM_147112:c.T196C:p.Y66H		chr7	102724293	102724293	A	G	150	0	0	116	48	0.292683	6.01e-16
	HFHC_96T vs 96N	exonic	Olfr568	nonsynonymous SNV	NM_147091:c.T787C:p.Y263H		chr7	102877908	102877908	T	C	246	0	0	244	14	0.0542636	7.11e-05
	HFHC_88T vs 88N	exonic	Olfr61	nonsynonymous SNV	NM_146964:c.C688A:p.R230S		chr7	140638390	140638390	C	A	452	1	0.00220751	341	85	0.199531	7.44e-28
	HFHC_93T vs 93N	exonic	Olfr618	nonsynonymous SNV	NM_147047:c.A883G:p.I295V		chr7	103598200	103598200	A	G	107	0	0	78	20	0.204082	1.26e-07
	HFHC_87T vs 87N	exonic	Olfr628	nonsynonymous SNV	NM_147097:c.C321A:p.H107Q		chr7	103732248	103732248	C	A	136	1	0.00729927	110	11	0.0909091	0.00133242
	HFHC_89T vs 89N	exonic	Olfr646	nonsynonymous SNV	NM_147056:c.T181G:p.C61G		chr7	104106461	104106461	T	G	273	0	0	200	67	0.250936	2.65e-23
	HFHC_89T vs 89N	exonic	Olfr654	nonsynonymous SNV	NM_146379:c.A796G:p.M266V		chr7	104588550	104588550	A	G	341	0	0	244	76	0.2375	6.17e-27
	HFHC_88T vs 88N	exonic	Olfr658	nonsynonymous SNV	NM_147049:c.T327A:p.H109Q		chr7	104645044	104645044	A	T	202	0	0	175	7	0.0384615	0.00505066
	HFHC_87T vs 87N	exonic	Olfr724	nonsynonymous SNV	NM_146492:c.A400G:p.I134V		chr14	49960671	49960671	T	C	91	0	0	73	6	0.0759494	0.00906495
	HFHC_93T vs 93N	exonic	Olfr733	nonsynonymous SNV	NM_146663:c.G894A:p.M298I		chr14	50298414	50298414	C	T	39	0	0	34	8	0.190476	0.00366961
	HFHC_89T vs 89N	exonic	Olfr736	nonsynonymous SNV	NM_146666:c.C857A:p.T286N		chr14	50393614	50393614	C	A	47	0	0	37	5	0.119048	0.0204942
	HFHC_89T vs 89N	exonic	Olfr746	nonsynonymous SNV	NM_146298:c.C719T:p.T240I		chr14	50653957	50653957	C	T	131	1	0.00757576	109	37	0.253425	7.9e-11
	HFHC_93T vs 93N	exonic	Olfr749	nonsynonymous SNV	NM_020288:c.A109T:p.T37S		chr14	50737052	50737052	T	A	115	0	0	55	16	0.225352	6.34e-08
	HFHC_96T vs 96N	exonic	Olfr780	nonsynonymous SNV	NM_146284:c.T646A:p.Y216N		chr10	129322270	129322270	T	A	258	0	0	170	10	0.0555556	0.000118139
	HFHC_96T vs 96N	exonic	Olfr787	nonsynonymous SNV	NM_001011822:c.A53C:p.D18A		chr10	129462730	129462730	A	C	274	0	0	177	7	0.0380435	0.00157585
	HFHC_89T vs 89N	exonic	Olfr794	nonsynonymous SNV	NM_146378:c.G493A:p.E165K		chr10	129571149	129571149	G	A	52	0	0	37	15	0.288462	9.39e-06
	HFHC_88T vs 88N	exonic	Olfr8	nonsynonymous SNV	NM_207201:c.G211A:p.D71N		chr10	78955417	78955417	G	A	220	0	0	118	27	0.186207	3.03e-12
	HFHC_89T vs 89N	exonic	Olfr805	nonsynonymous SNV	NM_146555:c.A332T:p.Y111F		chr10	129723211	129723211	T	A	272	1	0.003663	190	72	0.274809	6.35e-24
	HFHC_89T vs 89N	exonic	Olfr832	nonsynonymous SNV	NM_001011824:c.G494A:p.R165H		chr9	18945143	18945143	G	A	253	0	0	187	43	0.186957	1.45e-15
	HFHC_96T vs 96N	exonic	Olfr871	nonsynonymous SNV	NM_146903:c.A464T:p.Y155F		chr9	20212814	20212814	A	T	349	0	0	268	13	0.0462633	2.36e-05
	HFHC_89T vs 89N	exonic	Olfr923	nonsynonymous SNV	NM_146816:c.G862A:p.G288R		chr9	38828554	38828554	G	A	78	0	0	40	14	0.259259	1.19e-06
	HFHC_89T vs 89N	exonic	Olfr943	nonsynonymous SNV	NM_146326:c.G835A:p.V279M		chr9	39185014	39185014	G	A	399	0	0	292	98	0.251282	8.77e-34
	HFHC_96T vs 96N	exonic	Olfr945	nonsynonymous SNV	NM_146506:c.G676T:p.A226S		chr9	39258004	39258004	C	A	253	0	0	191	6	0.0304569	0.00674028
	HFHC_87T vs 87N	exonic	Olfr960	stopgain SNV	NM_146279:c.T188A:p.L63X		chr9	39623312	39623312	T	A	517	0	0	527	22	0.0400729	3.71e-07
	HFHC_93T vs 93N	exonic	Olfr967	nonsynonymous SNV	NM_001011826:c.T26C:p.V9A		chr9	39750413	39750413	T	C	156	0	0	124	20	0.138889	2.02e-07
	HFHC_89T vs 89N	exonic	Olfr969	nonsynonymous SNV	NM_146826:c.A607T:p.S203C		chr9	39795983	39795983	A	T	165	0	0	123	51	0.293103	2.54e-17
	HFHC_89T vs 89N	exonic	Olfr974	nonsynonymous SNV	NM_147107:c.C638T:p.S213F		chr9	39942899	39942899	C	T	118	0	0	78	44	0.360656	1.09e-15
	HFHC_93T vs 93N	exonic	Olfr993	nonsynonymous SNV	NM_146435:c.T91C:p.F31L		chr2	85414787	85414787	A	G	143	0	0	111	34	0.234483	8.34e-12
	HFHC_88T vs 88N	exonic	Oprl1	nonsynonymous SNV	NM_001252565:c.T725C:p.V242A		chr2	181718958	181718958	T	C	150	0	0	133	40	0.231214	1.32e-12
	HFHC_89T vs 89N	exonic	Optn	nonsynonymous SNV	NM_181848:c.C1322A:p.A441E		chr2	5031348	5031348	G	T	97	0	0	70	28	0.285714	4.57e-10
	HFHC_88T vs 88N	exonic	Orc1	nonsynonymous SNV	NM_011015:c.G2087A:p.G696E		chr4	108612067	108612067	G	A	43	0	0	35	12	0.255319	0.00019077
	HFHC_89T vs 89N	exonic	Osbp	nonsynonymous SNV	NM_001033174:c.T2072A:p.M691K		chr19	11991612	11991612	T	A	46	0	0	42	7	0.142857	0.00777375
	HFHC_87T vs 87N	exonic	Osbp2	nonsynonymous SNV	NM_152818:c.A397G:p.T133A		chr11	3863471	3863471	T	C	99	0	0	109	5	0.0438596	0.0421263
	HFHC_88T vs 88N	exonic	Osbpl7	nonsynonymous SNV	NM_001081434:c.T1543A:p.C515S		chr11	97060547	97060547	T	A	172	0	0	140	50	0.263158	2.9e-16
	HFHC_89T vs 89N	exonic	Oscar	nonsynonymous SNV	NM_175632:c.T673G:p.S225A		chr7	3610907	3610907	A	C	55	0	0	43	13	0.232143	6.29e-05
	HFHC_93T vs 93N	exonic;splicing	Oscp1	nonsynonymous SNV	NM_172701:c.T437A:p.V146E		chr4	126077337	126077337	T	A	23	0	0	26	9	0.257143	0.00663051
	HFHC_89T vs 89N	exonic	Otog	nonsynonymous SNV	NM_013624:c.A86T:p.H29L		chr7	46241114	46241114	A	T	118	1	0.00840336	65	17	0.207317	9.72e-07
	HFHC_89T vs 89N	exonic	Otog	nonsynonymous SNV	NM_013624:c.C1543T:p.R515C		chr7	46254995	46254995	C	T	45	0	0	28	12	0.3	4.25e-05
	HFHC_87T vs 87N	exonic	Otud6b	nonsynonymous SNV	NM_152812:c.T203A:p.V68D		chr4	14825626	14825626	A	T	145	0	0	158	10	0.0595238	0.0017464
	HFHC_89T vs 89N	exonic	Oxsr1	nonsynonymous SNV	NM_133985:c.C1276T:p.R426W		chr9	119245588	119245588	G	A	79	0	0	61	25	0.290698	1.18e-08
	HFHC_96T vs 96N	exonic	P2rx1	nonsynonymous SNV	NM_008771:c.G64A:p.V22M		chr11	72999378	72999378	G	A	395	0	0	360	24	0.0625	2.91e-08
	HFHC_87T vs 87N	exonic	P2rx1	nonsynonymous SNV	NM_008771:c.C513A:p.D171E		chr11	73009271	73009271	C	A	79	0	0	87	5	0.0543478	0.0428141
	HFHC_88T vs 88N	exonic	Pabpc4	nonsynonymous SNV	NM_130881:c.C1262A:p.P421Q		chr4	123295009	123295009	C	A	104	0	0	113	29	0.204225	3.1e-08
	HFHC_88T vs 88N	exonic	Pabpc4l	nonsynonymous SNV	NM_001101479:c.T167C:p.V56A		chr3	46447041	46447041	A	G	135	0	0	93	28	0.231405	1.2e-10
	HFHC_93T vs 93N	exonic	Pabpc6	nonsynonymous SNV	NM_001163836:c.A269C:p.D90A		chr17	9669352	9669352	T	G	656	1	0.00152207	506	116	0.186495	7.35e-38
	HFHC_96T vs 96N	exonic	Pacrg	nonsynonymous SNV	NM_027032:c.G188A:p.G63E		chr17	10777190	10777190	C	T	63	0	0	42	5	0.106383	0.012533
	HFHC_87T vs 87N	exonic	Padi3	nonsynonymous SNV	NM_011060:c.A1193C:p.D398A		chr4	140793092	140793092	T	G	53	0	0	45	5	0.1	0.024203
	HFHC_93T vs 93N	exonic	Pak3	nonsynonymous SNV	NM_001195047:c.G1429A:p.V477M		chrX	143775093	143775093	G	A	33	0	0	14	9	0.391304	0.000107866
	HFHC_88T vs 88N	exonic	Pam	nonsynonymous SNV	NM_013626:c.C2841A:p.S947R		chr1	97821906	97821906	G	T	62	0	0	56	14	0.2	7.06e-05
	HFHC_88T vs 88N	exonic	Pan3	nonsynonymous SNV	NM_028291:c.C1352T:p.S451F		chr5	147526621	147526621	C	T	176	0	0	115	28	0.195804	3.5e-11
	HFHC_88T vs 88N	exonic	Pank2	stopgain SNV	NM_153501:c.G258A:p.W86X		chr2	131273921	131273921	G	A	78	0	0	47	17	0.265625	3.43e-07
	HFHC_89T vs 89N	exonic	Pappa	nonsynonymous SNV	NM_021362:c.T3509A:p.I1170N		chr4	65297366	65297366	T	A	120	0	0	95	37	0.280303	2.46e-12
	HFHC_88T vs 88N	exonic	Pappa2	nonsynonymous SNV	NM_001085376:c.T4402A:p.S1468T		chr1	158783990	158783990	A	T	88	0	0	51	22	0.30137	3.65e-09
	HFHC_89T vs 89N	exonic	Parp8	nonsynonymous SNV	NM_001081009:c.T1804C:p.C602R		chr13	116877592	116877592	A	G	104	0	0	63	37	0.37	5.34e-14
	HFHC_87T vs 87N	exonic	Pccb	nonsynonymous SNV	NM_025835:c.T257A:p.M86K		chr9	101031908	101031908	A	T	107	0	0	118	12	0.0923077	0.000583439
	HFHC_88T vs 88N	exonic	Pcdh15	nonsynonymous SNV	NM_001142739:c.A605T:p.D202V		chr10	74222436	74222436	A	T	110	0	0	76	22	0.22449	1.59e-08
	HFHC_93T vs 93N	exonic	Pcdh15	nonsynonymous SNV	NM_001142737:c.A3940T:p.I1314F		chr10	74624374	74624374	A	T	40	0	0	41	7	0.145833	0.0115982
	HFHC_89T vs 89N	exonic	Pcdh15	stopgain SNV	NM_001142738:c.T1626A:p.Y542X		chr10	74342649	74342649	T	A	66	0	0	48	20	0.294118	2.55e-07
	HFHC_88T vs 88N	exonic	Pcdh7	nonsynonymous SNV	NM_001122758:c.G2996T:p.S999I		chr5	57722100	57722100	G	T	88	0	0	68	15	0.180723	9.58e-06
	HFHC_88T vs 88N	exonic	Pcdha12	nonsynonymous SNV	NM_138663:c.C58T:p.L20F		chr18	37020287	37020287	C	T	26	0	0	20	5	0.2	0.0226176
	HFHC_87T vs 87N	exonic	Pcdha5	stopgain SNV	NM_009959:c.T503A:p.L168X		chr18	36960942	36960942	T	A	138	0	0	108	6	0.0526316	0.00796125
	HFHC_87T vs 87N	exonic	Pcdha8	nonsynonymous SNV	NM_201243:c.T1026A:p.D342E		chr18	36993492	36993492	T	A	171	0	0	147	10	0.0636943	0.000541198
	HFHC_93T vs 93N	exonic	Pcdha8	nonsynonymous SNV	NM_201243:c.C1146A:p.N382K		chr18	36993612	36993612	C	A	196	0	0	177	51	0.223684	9.76e-16
	HFHC_96T vs 96N	exonic	Pcdhb12	stopgain SNV	NM_053137:c.T2229G:p.Y743X		chr18	37438031	37438031	T	G	286	0	0	257	15	0.0551471	1.7e-05
	HFHC_89T vs 89N	exonic	Pcdhb14	nonsynonymous SNV	NM_053139:c.T1797A:p.N599K		chr18	37449639	37449639	T	A	530	0	0	426	150	0.260417	6.81e-48
	HFHC_89T vs 89N	exonic	Pcdhb2	nonsynonymous SNV	NM_053127:c.T2129G:p.L710R		chr18	37297104	37297104	T	G	441	0	0	303	105	0.257353	1.31e-37
	HFHC_88T vs 88N	exonic	Pcdhb22	nonsynonymous SNV	NM_053147:c.A1691T:p.Q564L		chr18	37520171	37520171	A	T	550	0	0	412	128	0.237037	1.61e-43
	HFHC_89T vs 89N	exonic	Pcf11	stopgain SNV	NM_029078:c.C655T:p.Q219X		chr7	92663509	92663509	G	A	60	0	0	39	11	0.22	8.76e-05
	HFHC_96T vs 96N	exonic	Pclo	nonsynonymous SNV	NM_001110796:c.C2597T:p.T866I		chr5	14540284	14540284	C	T	153	0	0	122	5	0.0393701	0.0183745
	HFHC_88T vs 88N	exonic	Pclo	nonsynonymous SNV	NM_001110796:c.A5347T:p.M1783L		chr5	14676476	14676476	A	T	69	0	0	40	14	0.259259	3.36e-06
	HFHC_89T vs 89N	exonic	Pcm1	nonsynonymous SNV	NM_023662:c.T4840A:p.C1614S		chr8	41315938	41315938	T	A	38	0	0	25	8	0.242424	0.00130501
	HFHC_96T vs 96N	exonic	Pcnx	nonsynonymous SNV	NM_018814:c.T4475A:p.V1492D		chr12	81975815	81975815	T	A	203	1	0.00490196	234	8	0.0330579	0.0336499
	HFHC_88T vs 88N	exonic	Pcnxl2	nonsynonymous SNV	NM_175561:c.G2192A:p.S731N		chr8	125866032	125866032	C	T	77	0	0	57	21	0.269231	1.16e-07
	HFHC_88T vs 88N	exonic	Pcnxl2	nonsynonymous SNV	NM_175561:c.T1259C:p.V420A		chr8	125887452	125887452	A	G	109	0	0	71	30	0.29703	2.1e-11
	HFHC_89T vs 89N	exonic	Pcnxl2	stopgain SNV	NM_175561:c.C5076A:p.Y1692X		chr8	125761728	125761728	G	T	52	0	0	45	15	0.25	3.39e-05
	HFHC_93T vs 93N	exonic	Pcnxl4	nonsynonymous SNV	NM_026327:c.T2143C:p.F715L		chr12	72573550	72573550	T	C	32	0	0	17	8	0.32	0.000654543
	HFHC_88T vs 88N	exonic	Pcsk5	nonsynonymous SNV	NM_001163144:c.C1799T:p.T600M		chr19	17581243	17581243	G	A	159	0	0	113	34	0.231293	1.59e-12
	HFHC_88T vs 88N	exonic	Pde10a	nonsynonymous SNV	NM_011866:c.G1396A:p.A466T		chr17	8961977	8961977	G	A	88	0	0	68	23	0.252747	3.65e-08
	HFHC_93T vs 93N	splicing	Pde2a		NM_001143848:exon20:c.1725+1G>T,NM_001008548:exon20:c.1713+1G>T,NM_001243758:exon20:c.1743+1G>T,NM_001243757:exon20:c.1656+1G>T,NM_001143849:exon19:c.1692+1G>T)		chr7	101505997	101505997	G	T	76	0	0	79	14	0.150538	0.000145056
	HFHC_87T vs 87N	exonic	Pde3a	nonsynonymous SNV	NM_018779:c.G1225A:p.E409K		chr6	141459275	141459275	G	A	237	0	0	219	20	0.083682	6.86e-07
	HFHC_88T vs 88N	exonic	Pde4dip	nonsynonymous SNV	NM_178080:c.G1162A:p.D388N		chr3	97758894	97758894	C	T	96	0	0	89	21	0.190909	7.08e-07
	HFHC_89T vs 89N	exonic	Pde4dip	nonsynonymous SNV	NM_178080:c.A202T:p.I68F		chr3	97767397	97767397	T	A	76	0	0	49	19	0.279412	1.38e-07
	HFHC_89T vs 89N	exonic	Pde6b	nonsynonymous SNV	NM_008806:c.A668G:p.Y223C		chr5	108404124	108404124	A	G	53	0	0	39	6	0.133333	0.0077379
	HFHC_96T vs 96N	exonic	Pdgfra	nonsynonymous SNV	NM_001083316:c.C512T:p.S171F		chr5	75166655	75166655	C	T	100	0	0	114	7	0.0578512	0.0136041
	HFHC_88T vs 88N	exonic	Pdia6	nonsynonymous SNV	NM_027959:c.G488A:p.S163N		chr12	17278533	17278533	G	A	65	0	0	46	13	0.220339	2.95e-05
	HFHC_87T vs 87N	exonic	Pdia6	nonsynonymous SNV	NM_027959:c.T208A:p.W70R		chr12	17273976	17273976	T	A	111	0	0	121	6	0.0472441	0.021822
	HFHC_89T vs 89N	exonic	Pdlim2	nonsynonymous SNV	NM_001253736:c.G137A:p.G46D		chr14	70174445	70174445	C	T	62	0	0	51	19	0.271429	1.54e-06
	HFHC_88T vs 88N	exonic	Pdzd2	nonsynonymous SNV	NM_001081064:c.C4417T:p.P1473S		chr15	12375631	12375631	G	A	30	0	0	19	7	0.269231	0.00283636
	HFHC_88T vs 88N	exonic	Peg10	nonsynonymous SNV	NM_001040611:c.C1100T:p.S367L		chr6	4755320	4755320	C	T	43	0	0	46	11	0.192982	0.00130276
	HFHC_93T vs 93N	exonic	Pgr	nonsynonymous SNV	NM_008829:c.G2062A:p.E688K		chr9	8946821	8946821	G	A	113	0	0	105	6	0.0540541	0.0138067
	HFHC_88T vs 88N	exonic	Phactr4	nonsynonymous SNV	NM_001161797:c.C673T:p.P225S		chr4	132377231	132377231	G	A	34	0	0	28	11	0.282051	0.000471001
	HFHC_89T vs 89N	exonic	Phactr4	nonsynonymous SNV	NM_001161797:c.T1895A:p.L632Q		chr4	132361594	132361594	A	T	61	0	0	49	17	0.257576	4.72e-06
	HFHC_88T vs 88N	exonic	Phf11a	nonsynonymous SNV	NM_172603:c.A874T:p.S292C		chr14	59277357	59277357	T	A	128	0	0	80	27	0.252336	7.76e-11
	HFHC_88T vs 88N	exonic	Phf2	nonsynonymous SNV	NM_011078:c.G1120A:p.G374R		chr13	48820068	48820068	C	T	20	0	0	8	8	0.5	0.000425309
	HFHC_89T vs 89N	exonic	Phf20l1	nonsynonymous SNV	NM_001081409:c.T1544G:p.V515G		chr15	66615812	66615812	T	G	15	0	0	10	7	0.411765	0.00577803
	HFHC_88T vs 88N	exonic	Phf3	nonsynonymous SNV	NM_001081080:c.G5776A:p.E1926K		chr1	30804101	30804101	C	T	15	0	0	16	5	0.238095	0.0539773
	HFHC_89T vs 89N	exonic	Phka2	nonsynonymous SNV	NM_001177878:c.T2147A:p.M716K		chrX	160574652	160574652	T	A	85	0	0	49	43	0.467391	1.16e-15
	HFHC_89T vs 89N	exonic	Phldb2	nonsynonymous SNV	NM_001252442:c.A1981G:p.K661E		chr16	45801500	45801500	T	C	263	0	0	201	58	0.223938	5.92e-20
	HFHC_88T vs 88N	exonic	Piezo2	nonsynonymous SNV	NM_001039485:c.C7002A:p.F2334L		chr18	63027582	63027582	G	T	63	0	0	48	14	0.225806	2.37e-05
	HFHC_89T vs 89N	exonic	Pigo	nonsynonymous SNV	NM_020035:c.T3206A:p.V1069E		chr4	43018009	43018009	A	T	98	0	0	71	25	0.260417	3.75e-09
	HFHC_88T vs 88N	exonic	Pih1d2	nonsynonymous SNV	NM_028300:c.T875A:p.I292N		chr9	50624921	50624921	T	A	61	0	0	31	13	0.295455	3.72e-06
	HFHC_88T vs 88N	exonic	Pik3cb	nonsynonymous SNV	NM_029094:c.T1102A:p.S368T		chr9	99073761	99073761	A	T	72	0	0	42	11	0.207547	4.11e-05
	HFHC_88T vs 88N	exonic	Pik3ip1	nonsynonymous SNV	NM_178149:c.T572A:p.V191E		chr11	3333565	3333565	T	A	95	0	0	79	24	0.23301	3.59e-08
	HFHC_87T vs 87N	exonic	Pik3r4	nonsynonymous SNV	NM_001081309:c.T740A:p.V247E		chr9	105648672	105648672	T	A	519	0	0	530	35	0.0619469	7.41e-11
	HFHC_87T vs 87N	exonic	Pilrb1	nonsynonymous SNV	NM_133209:c.T365G:p.L122W		chr5	137857263	137857263	A	C	94	0	0	67	5	0.0694444	0.014155
	HFHC_89T vs 89N	exonic	Pitpnm1	nonsynonymous SNV	NM_008851:c.G3118A:p.D1040N		chr19	4112213	4112213	G	A	106	0	0	84	31	0.269565	1.69e-10
	HFHC_88T vs 88N	exonic	Pkd1l3	nonsynonymous SNV	NM_001039700:c.A1432T:p.T478S		chr8	109623956	109623956	A	T	172	0	0	136	44	0.244444	8.13e-15
	HFHC_93T vs 93N	exonic	Pkd1l3	nonsynonymous SNV	NM_181544:c.G3872T:p.C1291F		chr8	109646426	109646426	G	T	135	0	0	129	28	0.178344	8.37e-09
	HFHC_89T vs 89N	exonic	Pkd1l3	nonsynonymous SNV	NM_181544:c.G3533T:p.W1178L		chr8	109638781	109638781	G	T	262	0	0	169	50	0.228311	2.66e-19
	HFHC_88T vs 88N	exonic	Pkd2l2	nonsynonymous SNV	NM_001163004:c.G1372A:p.G458S		chr18	34430269	34430269	G	A	77	0	0	53	24	0.311688	7.11e-09
	HFHC_93T vs 93N	exonic	Pkhd1	nonsynonymous SNV	NM_153179:c.C4924A:p.H1642N		chr1	20522964	20522964	G	T	95	0	0	78	16	0.170213	6.96e-06
	HFHC_88T vs 88N	exonic	Pla2g4f	nonsynonymous SNV	NM_001024145:c.G682A:p.V228M		chr2	120308285	120308285	C	T	65	0	0	48	19	0.283582	5.86e-07
	HFHC_88T vs 88N	splicing	Pla2r1		NM_008867:exon5:c.677-1G>A)		chr2	60522940	60522940	C	T	65	0	0	49	17	0.257576	2.69e-06
	HFHC_87T vs 87N	exonic	Plb1	nonsynonymous SNV	NM_172147:c.T270A:p.N90K		chr5	32362559	32362559	T	A	119	0	0	132	7	0.0503597	0.0122675
	HFHC_89T vs 89N	exonic	Plcb2	nonsynonymous SNV	NM_177568:c.G1260T:p.M420I		chr2	118718253	118718253	C	A	32	0	0	21	9	0.3	0.000705252
	HFHC_96T vs 96N	exonic	Plcd3	nonsynonymous SNV	NM_152813:c.C722A:p.A241E		chr11	103078418	103078418	G	T	89	0	0	107	6	0.0530973	0.0288603
	HFHC_93T vs 93N	splicing	Plcg2		NM_172285:exon25:c.2739+1G>A)		chr8	117607229	117607229	G	A	53	0	0	60	16	0.210526	0.000101634
	HFHC_88T vs 88N	exonic	Plcl1	nonsynonymous SNV	NM_001114663:c.C688T:p.L230F		chr1	55696189	55696189	C	T	121	0	0	86	27	0.238938	4.71e-10
	HFHC_88T vs 88N	splicing	Plekha6		NM_001160268:exon8:c.1067+2T>A,NM_182930:exon8:c.1007+2T>A)		chr1	133272693	133272693	T	A	19	0	0	22	8	0.266667	0.0129783
	HFHC_89T vs 89N	exonic	Plekha6	nonsynonymous SNV	NM_182930:c.T2494A:p.Y832N		chr1	133286346	133286346	T	A	110	0	0	81	25	0.235849	3.65e-09
	HFHC_88T vs 88N	exonic	Plekhg4	nonsynonymous SNV	NM_001081333:c.C1112T:p.S371F		chr8	105377256	105377256	C	T	86	0	0	61	10	0.140845	0.000246735
	HFHC_89T vs 89N	exonic	Plekhg5	nonsynonymous SNV	NM_001004156:c.T2967A:p.N989K		chr4	152114323	152114323	T	A	155	0	0	120	37	0.235669	8.43e-13
	HFHC_93T vs 93N	exonic	Plekhh2	nonsynonymous SNV	NM_177606:c.T3173C:p.F1058S		chr17	84596260	84596260	T	C	398	1	0.00250627	314	90	0.222772	2.81e-28
	HFHC_89T vs 89N	exonic	Plin2	nonsynonymous SNV	NM_007408:c.T65A:p.V22E		chr4	86668528	86668528	A	T	91	0	0	50	21	0.295775	4.32e-09
	HFHC_96T vs 96N	exonic	Plk2	nonsynonymous SNV	NM_152804:c.T408A:p.H136Q		chr13	110396314	110396314	T	A	77	0	0	101	7	0.0648148	0.0212548
	HFHC_93T vs 93N	exonic	Plod2	nonsynonymous SNV	NM_001142916:c.T817A:p.W273R		chr9	92591339	92591339	T	A	75	0	0	45	19	0.296875	7.38e-08
	HFHC_88T vs 88N	exonic	Pls3	nonsynonymous SNV	NM_001166453:c.A1385G:p.N462S		chrX	75793715	75793715	T	C	40	0	0	13	15	0.535714	8.44e-08
	HFHC_89T vs 89N	exonic	Plxna1	nonsynonymous SNV	NM_008881:c.C3168A:p.S1056R		chr6	89333014	89333014	G	T	93	0	0	69	18	0.206897	7.54e-07
	HFHC_89T vs 89N	exonic	Pnmt	nonsynonymous SNV	NM_008890:c.C766T:p.L256F		chr11	98387975	98387975	C	T	87	0	0	64	20	0.238095	1.82e-07
	HFHC_88T vs 88N	exonic	Pola2	nonsynonymous SNV	NM_001164057:c.A238T:p.S80C		chr19	5959091	5959091	T	A	120	1	0.00826446	104	29	0.218045	2.3e-08
	HFHC_88T vs 88N	exonic	Polb	nonsynonymous SNV	NM_011130:c.T482C:p.I161T		chr8	22640427	22640427	A	G	68	0	0	54	15	0.217391	1.46e-05
	HFHC_89T vs 89N	exonic	Pold1	nonsynonymous SNV	NM_011131:c.C3250A:p.R1084S		chr7	44532857	44532857	G	T	84	1	0.0117647	57	23	0.2875	1.3e-07
	HFHC_88T vs 88N	exonic	Pole	nonsynonymous SNV	NM_011132:c.C635T:p.A212V		chr5	110293316	110293316	C	T	38	0	0	33	7	0.175	0.00705687
	HFHC_93T vs 93N	exonic	Polk	nonsynonymous SNV	NM_012048:c.T2428C:p.S810P		chr13	96483503	96483503	A	G	73	0	0	74	23	0.237113	6.92e-07
	HFHC_89T vs 89N	exonic	Pomgnt1	nonsynonymous SNV	NM_026651:c.T173A:p.I58N		chr4	116151872	116151872	T	A	48	0	0	18	5	0.217391	0.00258443
	HFHC_87T vs 87N	exonic	Ppap2c	nonsynonymous SNV	NM_015817:c.T310G:p.F104V		chr10	79530667	79530667	A	C	75	0	0	124	7	0.0534351	0.0396072
	HFHC_88T vs 88N	exonic	Ppat	nonsynonymous SNV	NM_172146:c.G605A:p.G202E		chr5	76922267	76922267	C	T	40	0	0	17	9	0.346154	8.44e-05
	HFHC_96T vs 96N	exonic	Ppfia3	nonsynonymous SNV	NM_029741:c.A3338T:p.D1113V		chr7	45340934	45340934	T	A	113	0	0	103	6	0.0550459	0.0130387
	HFHC_88T vs 88N	exonic	Ppfibp2	nonsynonymous SNV	NM_001163557:c.T100A:p.C34S		chr7	107653053	107653053	T	A	176	0	0	118	31	0.208054	4.83e-12
	HFHC_87T vs 87N	exonic	Ppl	nonsynonymous SNV	NM_008909:c.A4889G:p.E1630G		chr16	5087541	5087541	T	C	164	0	0	150	6	0.0384615	0.0127663
	HFHC_88T vs 88N	exonic	Ppp1r10	nonsynonymous SNV	NM_001163818:c.G1282A:p.D428N		chr17	35928672	35928672	G	A	58	0	0	35	10	0.222222	0.000135227
	HFHC_88T vs 88N	exonic	Ppp1r15b	nonsynonymous SNV	NM_133819:c.C1547T:p.P516L		chr1	133133293	133133293	C	T	68	0	0	37	13	0.26	5.1e-06
	HFHC_89T vs 89N	exonic	Ppp1r3a	nonsynonymous SNV	NM_080464:c.A2116T:p.T706S		chr6	14718798	14718798	T	A	86	1	0.0114943	57	20	0.25974	7.91e-07
	HFHC_88T vs 88N	exonic	Ppp6r1	nonsynonymous SNV	NM_172894:c.G175A:p.A59T		chr7	4646760	4646760	C	T	78	1	0.0126582	53	14	0.208955	7.62e-05
	HFHC_89T vs 89N	exonic	Prdm4	nonsynonymous SNV	NM_181650:c.T1193C:p.I398T		chr10	85905420	85905420	A	G	125	0	0	101	32	0.240602	7.9e-11
	HFHC_89T vs 89N	exonic	Prdm5	nonsynonymous SNV	NM_027547:c.G1208A:p.C403Y		chr6	65883541	65883541	G	A	83	0	0	61	22	0.26506	4.79e-08
	HFHC_88T vs 88N	exonic	Prdm6	nonsynonymous SNV	NM_001033281:c.C1414T:p.H472Y		chr18	53552304	53552304	C	T	46	0	0	21	8	0.275862	0.000254409
	HFHC_87T vs 87N	splicing	Prex1		NM_177782:exon7:c.768+2T>C)		chr2	166621170	166621170	A	G	68	0	0	60	6	0.0909091	0.012658
	HFHC_89T vs 89N	exonic	Prickle2	nonsynonymous SNV	NM_001134459:c.C1333A:p.H445N		chr6	92411087	92411087	G	T	159	0	0	111	38	0.255034	6.36e-14
	HFHC_87T vs 87N	exonic	Prkag1	nonsynonymous SNV	NM_016781:c.T272A:p.I91N		chr15	98815531	98815531	A	T	165	0	0	169	6	0.0342857	0.0178237
	HFHC_89T vs 89N	exonic	Prkag3	nonsynonymous SNV	NM_153744:c.C873A:p.D291E		chr1	74745319	74745319	G	T	32	0	0	27	8	0.228571	0.00360848
	HFHC_88T vs 88N	exonic	Prkdc	nonsynonymous SNV	NM_011159:c.C937A:p.H313N		chr16	15656384	15656384	C	A	68	1	0.0144928	39	14	0.264151	2.8e-05
	HFHC_87T vs 87N	exonic	Prkdc	nonsynonymous SNV	NM_011159:c.A1070G:p.K357R		chr16	15663086	15663086	A	G	76	0	0	56	5	0.0819672	0.0159252
	HFHC_89T vs 89N	exonic	Prl3d1	nonsynonymous SNV	NM_001205322:c.A197T:p.D66V		chr13	27096463	27096463	A	T	388	0	0	292	98	0.251282	3.81e-33
	HFHC_88T vs 88N	exonic	Prl4a1	nonsynonymous SNV	NM_011165:c.A16G:p.T6A		chr13	28016288	28016288	A	G	176	0	0	125	39	0.237805	3.15e-14
	HFHC_93T vs 93N	exonic	Prl8a6	nonsynonymous SNV	NM_001271378:c.C131T:p.P44L		chr13	27437115	27437115	G	A	110	0	0	92	25	0.213675	1.58e-08
	HFHC_87T vs 87N	exonic	Prmt1	nonsynonymous SNV	NM_001252476:c.T108A:p.F36L		chr7	44983516	44983516	A	T	169	0	0	175	10	0.0540541	0.00134864
	HFHC_88T vs 88N	exonic	Prox1	nonsynonymous SNV	NM_008937:c.T1471C:p.Y491H		chr1	190160776	190160776	A	G	96	0	0	58	20	0.25641	2.32e-08
	HFHC_87T vs 87N	exonic	Prps1l3	nonsynonymous SNV	NM_001037746:c.T342A:p.N114K		chr12	57238767	57238767	T	A	161	0	0	185	7	0.0364583	0.0133855
	HFHC_88T vs 88N	exonic	Prr12	nonsynonymous SNV	NM_175022:c.G5894A:p.G1965E		chr7	45028826	45028826	C	T	57	0	0	38	7	0.155556	0.00245734
	HFHC_89T vs 89N	exonic	Prr14l	nonsynonymous SNV	NM_194340:c.T3077A:p.M1026K		chr5	32829073	32829073	A	T	93	1	0.0106383	47	19	0.287879	1.16e-07
	HFHC_93T vs 93N	exonic	Prr15	nonsynonymous SNV	NM_030024:c.T190C:p.S64P		chr6	54329448	54329448	T	C	77	0	0	51	14	0.215385	7.61e-06
	HFHC_89T vs 89N	exonic	Prss54	nonsynonymous SNV	NM_027640:c.C596T:p.T199I		chr8	95564375	95564375	G	A	120	0	0	71	19	0.211111	3.05e-08
	HFHC_89T vs 89N	exonic	Psd	nonsynonymous SNV	NM_028627:c.A2746G:p.S916G		chr19	46313400	46313400	T	C	33	0	0	21	9	0.3	0.000604501
	HFHC_87T vs 87N	exonic	Psg18	nonsynonymous SNV	NM_011963:c.A1246T:p.I416F		chr7	18346029	18346029	T	A	536	0	0	522	39	0.0695187	2.24e-12
	HFHC_96T vs 96N	exonic	Psg19	nonsynonymous SNV	NM_011964:c.G820A:p.V274I		chr7	18792744	18792744	C	T	332	0	0	307	10	0.0315457	0.00071801
	HFHC_88T vs 88N	exonic	Psg19	nonsynonymous SNV	NM_011964:c.G388A:p.V130M		chr7	18796840	18796840	C	T	232	0	0	162	51	0.239437	1.39e-18
	HFHC_87T vs 87N	exonic	Psg22	nonsynonymous SNV	NM_001004152:c.T1166C:p.M389T		chr7	18726730	18726730	T	C	526	1	0.00189753	538	28	0.04947	1.06e-07
	HFHC_87T vs 87N	exonic	Pskh1	nonsynonymous SNV	NM_173432:c.T1171C:p.S391P		chr8	105929864	105929864	T	C	72	0	0	75	6	0.0740741	0.0201164
	HFHC_96T vs 96N	exonic	Psmd1	nonsynonymous SNV	NM_027357:c.T1748A:p.M583K		chr1	86092028	86092028	T	A	341	0	0	298	15	0.0479233	1.32e-05
	HFHC_88T vs 88N	exonic	Psmd4	nonsynonymous SNV	NM_008951:c.T618A:p.F206L		chr3	95034602	95034602	A	T	50	0	0	33	11	0.25	0.000111082
	HFHC_93T vs 93N	exonic	Psme4	nonsynonymous SNV	NM_134013:c.C1433A:p.P478Q		chr11	30812094	30812094	C	A	68	0	0	47	20	0.298507	1.53e-07
	HFHC_89T vs 89N	exonic	Ptafr	nonsynonymous SNV	NM_001081211:c.A173G:p.N58S		chr4	132579473	132579473	A	G	174	0	0	113	39	0.256579	6.06e-15
	HFHC_88T vs 88N	exonic	Ptdss2	nonsynonymous SNV	NM_013782:c.T1301A:p.V434D		chr7	141155399	141155399	T	A	76	1	0.012987	57	23	0.2875	4.27e-07
	HFHC_96T vs 96N	exonic	Ptgfrn	nonsynonymous SNV	NM_011197:c.A1732G:p.I578V		chr3	101056563	101056563	T	C	229	0	0	238	12	0.048	0.000359026
	HFHC_89T vs 89N	exonic	Pthlh	nonsynonymous SNV	NM_008970:c.T152A:p.I51N		chr6	147257309	147257309	A	T	122	0	0	70	23	0.247312	7.39e-10
	HFHC_93T vs 93N	exonic	Ptk7	nonsynonymous SNV	NM_175168:c.T2944A:p.W982R		chr17	46566187	46566187	A	T	94	0	0	104	6	0.0545455	0.0230444
	HFHC_87T vs 87N	exonic	Ptov1	nonsynonymous SNV	NM_133949:c.T614C:p.L205P		chr7	44865572	44865572	A	G	155	0	0	183	14	0.071066	0.000239502
	HFHC_93T vs 93N	exonic	Ptprh	nonsynonymous SNV	NM_207270:c.A1576C:p.S526R		chr7	4564296	4564296	T	G	28	0	0	22	9	0.290323	0.00160438
	HFHC_89T vs 89N	exonic	Ptprk	stopgain SNV	NM_008983:c.C928T:p.Q310X		chr10	28383493	28383493	C	T	194	0	0	175	59	0.252137	7.42e-18
	HFHC_89T vs 89N	exonic	Ptprq	nonsynonymous SNV	NM_001081432:c.G5671T:p.D1891Y		chr10	107572980	107572980	C	A	28	0	0	16	5	0.238095	0.0106713
	HFHC_89T vs 89N	exonic	Ptprr	nonsynonymous SNV	NM_011217:c.T274A:p.S92T		chr10	116048313	116048313	T	A	128	0	0	108	34	0.239437	3.84e-11
	HFHC_87T vs 87N	exonic	Ptprt	nonsynonymous SNV	NM_021464:c.T3977A:p.V1326D		chr2	161533622	161533622	A	T	136	0	0	126	13	0.0935252	0.0001051
	HFHC_87T vs 87N	exonic	Ptprv	nonsynonymous SNV	NM_007955:c.C674T:p.T225I		chr1	135125482	135125482	G	A	71	0	0	58	6	0.09375	0.00998083
	HFHC_88T vs 88N	exonic	Ptprz1	nonsynonymous SNV	NM_001081306:c.G2711A:p.G904D		chr6	23000623	23000623	G	A	159	0	0	129	38	0.227545	8.97e-13
	HFHC_88T vs 88N	splicing	Ptrh2		NM_175004:exon3:c.4-1G>A)		chr11	86689558	86689558	G	A	60	0	0	39	9	0.1875	0.000428774
	HFHC_88T vs 88N	exonic	Purg	nonsynonymous SNV	NM_001098233:c.T136C:p.S46P		chr8	33386471	33386471	T	C	23	0	0	15	11	0.423077	0.000265176
	HFHC_87T vs 87N	exonic	Pydc3	stopgain SNV	NM_001162938:c.C1636T:p.Q546X		chr1	173695801	173695801	C	T	78	0	0	91	7	0.0714286	0.0150408
	HFHC_87T vs 87N	exonic	Pygo1	nonsynonymous SNV	NM_028116:c.T1248A:p.D416E		chr9	72945780	72945780	T	A	128	0	0	128	5	0.037594	0.0330951
	HFHC_88T vs 88N	exonic	Rab11fip1	nonsynonymous SNV	NM_001080813:c.G541A:p.G181R		chr8	27156506	27156506	C	T	38	0	0	29	7	0.194444	0.00463869
	HFHC_88T vs 88N	splicing	Rab11fip2		NM_001164367:exon4:c.839+1G>A,NM_001033172:exon4:c.1265+1G>A)		chr19	59935605	59935605	C	T	93	0	0	69	22	0.241758	4.36e-08
	HFHC_89T vs 89N	exonic	Rab11fip3	nonsynonymous SNV	NM_001162868:c.C1005A:p.H335Q		chr17	26068173	26068173	G	T	108	0	0	68	25	0.268817	5.82e-10
	HFHC_93T vs 93N	exonic	Rab11fip5	nonsynonymous SNV	NM_177466:c.T1696C:p.S566P		chr6	85337519	85337519	A	G	111	1	0.00892857	69	18	0.206897	1.38e-06
	HFHC_88T vs 88N	exonic	Rab34	nonsynonymous SNV	NM_033475:c.T536C:p.M179T		chr11	78191387	78191387	T	C	107	0	0	78	27	0.257143	8.32e-10
	HFHC_88T vs 88N	exonic	Rad21	nonsynonymous SNV	NM_009009:c.G1450A:p.A484T		chr15	51967820	51967820	C	T	50	0	0	30	16	0.347826	1.5e-06
	HFHC_87T vs 87N	exonic	Rad54b	nonsynonymous SNV	NM_001039556:c.A1828T:p.N610Y		chr4	11609378	11609378	A	T	56	0	0	66	5	0.0704225	0.0512128
	HFHC_88T vs 88N	exonic	Ranbp17	nonsynonymous SNV	NM_023146:c.T653C:p.V218A		chr11	33486025	33486025	A	G	44	0	0	32	11	0.255814	0.00020539
	HFHC_93T vs 93N	exonic	Rars	nonsynonymous SNV	NM_025936:c.T1409C:p.L470P		chr11	35815682	35815682	A	G	94	0	0	102	22	0.177419	1.68e-06
	HFHC_87T vs 87N	exonic	Rasa3	nonsynonymous SNV	NM_009025:c.T1525G:p.S509A		chr8	13582364	13582364	A	C	63	0	0	89	8	0.0824742	0.0162072
	HFHC_88T vs 88N	exonic	Rasgrf1	nonsynonymous SNV	NM_011245:c.T2048C:p.I683T		chr9	89991687	89991687	T	C	73	0	0	45	21	0.318182	2.22e-08
	HFHC_96T vs 96N	exonic	Rasl2-9	nonsynonymous SNV	NM_009028:c.C645A:p.D215E		chr7	5125285	5125285	G	T	165	1	0.0060241	209	12	0.0542986	0.00665494
	HFHC_88T vs 88N	exonic	Rbm12	nonsynonymous SNV	NM_029397:c.C2540T:p.S847L		chr2	156095811	156095811	G	A	122	0	0	86	22	0.203704	1.7e-08
	HFHC_88T vs 88N	exonic	Rbm20	stopgain SNV	NM_001170847:c.C2746T:p.Q916X		chr19	53851327	53851327	C	T	113	0	0	69	11	0.1375	4.04e-05
	HFHC_87T vs 87N	exonic	Rbm20	nonsynonymous SNV	NM_001170847:c.A3125G:p.D1042G		chr19	53851706	53851706	A	G	61	0	0	57	5	0.0806452	0.0299484
	HFHC_96T vs 96N	exonic	Rbm45	nonsynonymous SNV	NM_153405:c.C1027A:p.Q343K		chr2	76378715	76378715	C	A	147	0	0	153	10	0.0613497	0.00141143
	HFHC_96T vs 96N	exonic	Rbm8a	nonsynonymous SNV	NM_001102407:c.A284G:p.E95G		chr3	96630944	96630944	A	G	537	0	0	465	29	0.0587045	3.48e-10
	HFHC_88T vs 88N	exonic	Rbp3	nonsynonymous SNV	NM_015745:c.C1700T:p.T567I		chr14	33955796	33955796	C	T	105	0	0	71	21	0.228261	2.89e-08
	HFHC_89T vs 89N	exonic	Rbp3	nonsynonymous SNV	NM_015745:c.T448A:p.F150I		chr14	33954544	33954544	T	A	88	0	0	65	29	0.308511	4e-10
	HFHC_88T vs 88N	exonic	Rbpms	nonsynonymous SNV	NM_001042674:c.C424G:p.P142A		chr8	33806824	33806824	G	C	52	0	0	36	11	0.234043	0.000138176
	HFHC_87T vs 87N	exonic	Rcn3	nonsynonymous SNV	NM_026555:c.A676T:p.I226F		chr7	45084907	45084907	T	A	108	0	0	108	7	0.0608696	0.0088554
	HFHC_87T vs 87N	exonic	Rcsd1	nonsynonymous SNV	NM_001038846:c.G773A:p.S258N		chr1	165655648	165655648	C	T	412	0	0	463	21	0.0433884	1.97e-06
	HFHC_88T vs 88N	exonic	Rd3	nonsynonymous SNV	NM_023727:c.C763A:p.R255S		chr1	191985333	191985333	C	A	143	0	0	102	34	0.25	2.19e-12
	HFHC_89T vs 89N	exonic	Rdh1	nonsynonymous SNV	NM_080436:c.T803C:p.M268T		chr10	127765387	127765387	T	C	397	1	0.00251256	268	97	0.265753	2.36e-33
	HFHC_93T vs 93N	exonic	Rere	stopgain SNV	NM_001085492:c.T1596A:p.C532X		chr4	150612602	150612602	T	A	137	0	0	93	27	0.225	2.04e-10
	HFHC_93T vs 93N	exonic	Retnlb	nonsynonymous SNV	NM_023881:c.T240A:p.D80E		chr16	48818677	48818677	T	A	200	0	0	173	36	0.172249	6.34e-12
	HFHC_88T vs 88N	exonic	Rfwd3	nonsynonymous SNV	NM_146218:c.G2134T:p.G712C		chr8	111273858	111273858	C	A	54	0	0	60	8	0.117647	0.0076769
	HFHC_88T vs 88N	exonic	Rfx5	nonsynonymous SNV	NM_017395:c.C908T:p.A303V		chr3	94958299	94958299	C	T	56	0	0	33	14	0.297872	4.96e-06
	HFHC_87T vs 87N	exonic	Rfx8	nonsynonymous SNV	NM_001145660:c.A575G:p.N192S		chr1	39688589	39688589	T	C	165	0	0	155	9	0.054878	0.00169724
	HFHC_89T vs 89N	exonic	Rgag1	nonsynonymous SNV	NM_001040434:c.C692T:p.T231I		chrX	143100294	143100294	C	T	36	0	0	8	19	0.703704	3.62e-10
	HFHC_88T vs 88N	exonic	Rgs22	nonsynonymous SNV	NM_001195748:c.G3450T:p.K1150N		chr15	36015659	36015659	C	A	64	0	0	33	6	0.153846	0.00228181
	HFHC_93T vs 93N	exonic	Rgs9	nonsynonymous SNV	NM_001165934:c.G1013C:p.G338A		chr11	109240892	109240892	C	G	167	0	0	166	7	0.0404624	0.00830953
	HFHC_87T vs 87N	exonic	Rhcg	nonsynonymous SNV	NM_019799:c.A1307G:p.Y436C		chr7	79598548	79598548	T	C	102	0	0	125	7	0.0530303	0.0169275
	HFHC_87T vs 87N	exonic	Rhox3f	nonsynonymous SNV	NM_001040089:c.A431G:p.D144G		chrX	37582032	37582032	A	G	120	0	0	101	10	0.0900901	0.000526724
	HFHC_87T vs 87N	exonic	Rhpn1	nonsynonymous SNV	NM_001163465:c.A1561T:p.M521L		chr15	75713276	75713276	A	T	72	0	0	80	7	0.0804598	0.013106
	HFHC_93T vs 93N	exonic;splicing	Rnd3	nonsynonymous SNV	NM_028810:c.T349G:p.W117G		chr2	51134217	51134217	A	C	44	0	0	32	11	0.255814	0.00020539
	HFHC_96T vs 96N	exonic	Rnf122	nonsynonymous SNV	NM_175136:c.C131T:p.T44I		chr8	31118536	31118536	C	T	66	0	0	55	5	0.0833333	0.0223628
	HFHC_87T vs 87N	exonic	Rnf149	nonsynonymous SNV	NM_001033135:c.T548A:p.I183N		chr1	39565233	39565233	A	T	137	0	0	126	13	0.0935252	0.00010015
	HFHC_87T vs 87N	exonic	Rnf182	nonsynonymous SNV	NM_183204:c.A209T:p.E70V		chr13	43668183	43668183	A	T	147	0	0	159	8	0.0479042	0.00590748
	HFHC_96T vs 96N	exonic	Rnf31	nonsynonymous SNV	NM_194346:c.C748A:p.H250N		chr14	55594420	55594420	C	A	63	0	0	79	5	0.0595238	0.0578109
	HFHC_88T vs 88N	exonic	Robo1	nonsynonymous SNV	NM_019413:c.T259A:p.S87T		chr16	72742329	72742329	T	A	64	0	0	29	11	0.275	1.04e-05
	HFHC_93T vs 93N	exonic	Ror2	nonsynonymous SNV	NM_013846:c.G2361A:p.M787I		chr13	53110694	53110694	C	T	100	0	0	87	5	0.0543478	0.0238362
	HFHC_88T vs 88N	exonic	Rpa1	nonsynonymous SNV	NM_026653:c.A1046G:p.E349G		chr11	75312766	75312766	T	C	171	0	0	124	43	0.257485	2.94e-15
	HFHC_89T vs 89N	exonic	Rpe65	stopgain SNV	NM_029987:c.T432A:p.Y144X		chr3	159604613	159604613	T	A	49	0	0	52	17	0.246377	4.27e-05
	HFHC_88T vs 88N	exonic	Rpl11	nonsynonymous SNV	NM_025919:c.A377G:p.Y126C		chr4	136051190	136051190	T	C	244	0	0	166	56	0.252252	1.45e-20
	HFHC_88T vs 88N	exonic	Rpl34	nonsynonymous SNV	NM_001005859:c.T5C:p.V2A		chr3	130729289	130729289	A	G	58	0	0	47	5	0.0961538	0.0212348
	HFHC_89T vs 89N	exonic	Rps6kl1	nonsynonymous SNV	NM_146244:c.T85A:p.Y29N		chr12	85149804	85149804	A	T	175	0	0	123	46	0.272189	1.71e-16
	HFHC_87T vs 87N	exonic	Rrbp1	nonsynonymous SNV	NM_024281:c.G1777A:p.E593K		chr2	143988469	143988469	C	T	446	0	0	449	21	0.0446809	6.57e-07
	HFHC_88T vs 88N	exonic	Rsf1	nonsynonymous SNV	NM_001081267:c.T3609A:p.F1203L		chr7	97681733	97681733	T	A	13	0	0	22	8	0.266667	0.0403626
	HFHC_88T vs 88N	exonic	Rtel1	nonsynonymous SNV	NM_001001882:c.G1888A:p.G630R		chr2	181351036	181351036	G	A	38	0	0	29	11	0.275	0.000297197
	HFHC_88T vs 88N	exonic	Rtkn	nonsynonymous SNV	NM_001136227:c.T1523A:p.M508K		chr6	83152048	83152048	T	A	104	0	0	67	16	0.192771	9.36e-07
	HFHC_87T vs 87N	exonic	Rtp1	nonsynonymous SNV	NM_001004151:c.C49T:p.P17S		chr16	23429227	23429227	C	T	161	0	0	148	7	0.0451613	0.0063664
	HFHC_87T vs 87N	exonic	Rttn	nonsynonymous SNV	NM_175542:c.T3740C:p.L1247P		chr18	89053570	89053570	T	C	101	0	0	76	5	0.0617284	0.0162739
	HFHC_88T vs 88N	exonic	Rxfp1	nonsynonymous SNV	NM_212452:c.T915A:p.N305K		chr3	79660127	79660127	A	T	76	0	0	48	13	0.213115	1.23e-05
	HFHC_93T vs 93N	exonic	Rxfp1	nonsynonymous SNV	NM_212452:c.A620G:p.D207G		chr3	79667683	79667683	T	C	118	0	0	98	18	0.155172	1.59e-06
	HFHC_89T vs 89N	exonic	Rxfp1	nonsynonymous SNV	NM_212452:c.A2029G:p.N677D		chr3	79644964	79644964	T	C	124	0	0	85	29	0.254386	6.42e-11
	HFHC_88T vs 88N	exonic	Ryr1	nonsynonymous SNV	NM_009109:c.A12387T:p.E4129D		chr7	29024252	29024252	T	A	146	0	0	124	44	0.261905	5.41e-14
	HFHC_87T vs 87N	exonic	Ryr1	nonsynonymous SNV	NM_009109:c.C464T:p.S155L		chr7	29115637	29115637	G	A	86	0	0	112	5	0.042735	0.0612912
	HFHC_93T vs 93N	exonic	Ryr1	stopgain SNV	NM_009109:c.G810A:p.W270X		chr7	29110998	29110998	C	T	56	0	0	47	6	0.113208	0.0113369
	HFHC_89T vs 89N	exonic	Ryr1	nonsynonymous SNV	NM_009109:c.T9166C:p.S3056P		chr7	29065585	29065585	A	G	75	0	0	34	17	0.333333	3.2e-08
	HFHC_88T vs 88N	exonic	Ryr2	nonsynonymous SNV	NM_023868:c.T7663C:p.S2555P		chr13	11708089	11708089	A	G	108	0	0	75	9	0.107143	0.000455743
	HFHC_87T vs 87N	exonic	Ryr2	nonsynonymous SNV	NM_023868:c.T4204C:p.S1402P		chr13	11749507	11749507	A	G	141	0	0	146	7	0.0457516	0.00966472
	HFHC_88T vs 88N	exonic	S1pr1	nonsynonymous SNV	NM_007901:c.T902A:p.V301E		chr3	115712042	115712042	A	T	103	0	0	76	19	0.2	3.09e-07
	HFHC_88T vs 88N	exonic	S1pr5	nonsynonymous SNV	NM_053190:c.C772T:p.L258F		chr9	21244357	21244357	G	A	65	0	0	42	14	0.25	7.67e-06
	HFHC_88T vs 88N	exonic	Sacm1l	nonsynonymous SNV	NM_030692:c.A1201G:p.S401G		chr9	123582348	123582348	A	G	25	0	0	19	9	0.321429	0.00155855
	HFHC_87T vs 87N	exonic	Sall4	nonsynonymous SNV	NM_201396:c.C157T:p.P53S		chr2	168752702	168752702	G	A	73	0	0	65	6	0.084507	0.0128524
	HFHC_88T vs 88N	exonic	Samd4	nonsynonymous SNV	NM_001163433:c.G173T:p.G58V		chr14	47016556	47016556	G	T	104	0	0	77	26	0.252427	2.14e-09
	HFHC_88T vs 88N	exonic	Scaf1	nonsynonymous SNV	NM_001008422:c.G2737T:p.G913W		chr7	45006717	45006717	C	A	320	0	0	257	69	0.211656	5.91e-23
	HFHC_88T vs 88N	exonic	Scai	nonsynonymous SNV	NM_178778:c.T560A:p.V187E		chr2	39108356	39108356	A	T	82	0	0	87	8	0.0842105	0.00597291
	HFHC_87T vs 87N	exonic	Sccpdh	nonsynonymous SNV	NM_178653:c.T764C:p.V255A		chr1	179680560	179680560	T	C	98	0	0	81	5	0.0581395	0.0209313
	HFHC_88T vs 88N	exonic	Scd4	nonsynonymous SNV	NM_183216:c.A4T:p.T2S		chr19	44333495	44333495	A	T	60	0	0	56	21	0.272727	1.38e-06
	HFHC_87T vs 87N	exonic	Scn3b	nonsynonymous SNV	NM_153522:c.A341C:p.D114A		chr9	40279496	40279496	A	C	56	0	0	33	5	0.131579	0.00914434
	HFHC_89T vs 89N	exonic	Scn4a	nonsynonymous SNV	NM_133199:c.A2212C:p.M738L		chr11	106335521	106335521	T	G	92	0	0	63	25	0.284091	2.23e-09
	HFHC_89T vs 89N	exonic	Scnn1b	nonsynonymous SNV	NM_001272023:c.A437G:p.N146S		chr7	121902400	121902400	A	G	101	0	0	72	23	0.242105	1.23e-08
	HFHC_89T vs 89N	exonic	Scnn1b	nonsynonymous SNV	NM_001272023:c.A805T:p.N269Y		chr7	121910434	121910434	A	T	220	0	0	154	60	0.280374	2.84e-21
	HFHC_89T vs 89N	exonic	Scoc	stopgain SNV	NM_001039137:c.C220T:p.Q74X		chr8	83437568	83437568	G	A	133	0	0	82	37	0.310924	2.66e-14
	HFHC_93T vs 93N	exonic	Scube3	nonsynonymous SNV	NM_001004366:c.A440G:p.N147S		chr17	28155997	28155997	A	G	80	0	0	59	16	0.213333	3.59e-06
	HFHC_89T vs 89N	exonic	Scyl2	nonsynonymous SNV	NM_198021:c.T1391C:p.I464T		chr10	89654108	89654108	A	G	88	0	0	51	23	0.310811	1.67e-09
	HFHC_96T vs 96N	exonic	Sdk1	stopgain SNV	NM_177879:c.T2796A:p.C932X		chr5	142034484	142034484	T	A	161	0	0	174	9	0.0491803	0.00310508
	HFHC_88T vs 88N	exonic	Sdk1	nonsynonymous SNV	NM_177879:c.A5755T:p.I1919L		chr5	142173777	142173777	A	T	122	0	0	87	27	0.236842	4.84e-10
	HFHC_87T vs 87N	exonic	Sdk1	nonsynonymous SNV	NM_177879:c.T6494G:p.V2165G		chr5	142212087	142212087	T	G	169	1	0.00588235	168	8	0.0454545	0.0207884
	HFHC_93T vs 93N	exonic	Sdk1	nonsynonymous SNV	NM_177879:c.A3010T:p.T1004S		chr5	142046181	142046181	A	T	84	0	0	79	18	0.185567	5.93e-06
	HFHC_88T vs 88N	exonic	Sdk2	nonsynonymous SNV	NM_172800:c.A6507G:p.I2169M		chr11	113780814	113780814	T	C	132	0	0	127	49	0.278409	4.28e-14
	HFHC_89T vs 89N	exonic	Secisbp2l	nonsynonymous SNV	NM_177608:c.T2513A:p.V838E		chr2	125743918	125743918	A	T	45	0	0	34	13	0.276596	6.3e-05
	HFHC_88T vs 88N	splicing	Sel1l3		NM_172710:exon24:c.3274+2T>C)		chr5	53116161	53116161	A	G	44	0	0	23	8	0.258065	0.000467589
	HFHC_88T vs 88N	exonic	Sel1l3	nonsynonymous SNV	NM_172710:c.C2584T:p.P862S		chr5	53135789	53135789	G	A	41	0	0	35	8	0.186047	0.00332625
	HFHC_87T vs 87N	exonic	Selk	nonsynonymous SNV	NM_019979:c.T166A:p.S56T		chr14	29971843	29971843	T	A	71	0	0	71	5	0.0657895	0.0345959
	HFHC_93T vs 93N	exonic	Sema4d	nonsynonymous SNV	NM_013660:c.T563A:p.I188N		chr13	51713751	51713751	A	T	42	0	0	41	7	0.145833	0.00985482
	HFHC_88T vs 88N	exonic	Sema6c	nonsynonymous SNV	NM_011351:c.A1313T:p.N438I		chr3	95170368	95170368	A	T	178	0	0	111	40	0.264901	1.19e-15
	HFHC_88T vs 88N	exonic	Sergef	nonsynonymous SNV	NM_013789:c.G1100A:p.G367D		chr7	46443484	46443484	C	T	75	0	0	43	10	0.188679	8.6e-05
	HFHC_89T vs 89N	exonic	Serinc3	nonsynonymous SNV	NM_012032:c.C961T:p.P321S		chr2	163627966	163627966	G	A	114	0	0	92	26	0.220339	5.07e-09
	HFHC_89T vs 89N	exonic	Setd7	nonsynonymous SNV	NM_080793:c.G721A:p.V241I		chr3	51530112	51530112	C	T	92	0	0	71	23	0.244681	3.34e-08
	HFHC_96T vs 96N	exonic	Sez6l	nonsynonymous SNV	NM_001253916:c.A2176C:p.T726P		chr5	112438453	112438453	T	G	31	2	0.0606061	24	11	0.314286	0.00794768
	HFHC_89T vs 89N	splicing	Sez6l2		NM_144926:exon10:c.1712+2T>C,NM_001252566:exon10:c.1712+2T>C,NM_001252567:exon10:c.1532+2T>C)		chr7	126962493	126962493	T	C	140	0	0	104	24	0.1875	5.74e-09
	HFHC_87T vs 87N	exonic	Sf3b1	nonsynonymous SNV	NM_031179:c.T694A:p.W232R		chr1	55007690	55007690	A	T	69	0	0	50	7	0.122807	0.00313137
	HFHC_88T vs 88N	exonic	Sgca	nonsynonymous SNV	NM_009161:c.G222T:p.R74S		chr11	94972304	94972304	C	A	119	0	0	63	30	0.322581	8.16e-13
	HFHC_88T vs 88N	exonic	Sgsm1	nonsynonymous SNV	NM_172718:c.G3235A:p.A1079T		chr5	113245052	113245052	C	T	46	0	0	32	15	0.319149	9.62e-06
	HFHC_87T vs 87N	exonic	Sh2d1b1	nonsynonymous SNV	NM_012009:c.T354A:p.N118K		chr1	170283290	170283290	T	A	92	0	0	67	8	0.106667	0.0013331
	HFHC_87T vs 87N	exonic	Sh3d19	nonsynonymous SNV	NM_001082414:c.A1079T:p.N360I		chr3	86104187	86104187	A	T	124	0	0	128	10	0.0724638	0.00140057
	HFHC_88T vs 88N	splicing	Sh3yl1		NM_013709:exon8:c.775+2T>C)		chr12	30942870	30942870	T	C	85	0	0	73	17	0.188889	5.48e-06
	HFHC_87T vs 87N	exonic	Shank1	nonsynonymous SNV	NM_001034115:c.A206T:p.H69L		chr7	44312912	44312912	A	T	219	0	0	214	14	0.0614035	6.6e-05
	HFHC_96T vs 96N	exonic	Shbg	nonsynonymous SNV	NM_011367:c.C353A:p.T118K		chr11	69617185	69617185	G	T	108	0	0	117	5	0.0409836	0.040376
	HFHC_93T vs 93N	exonic	Shc1	nonsynonymous SNV	NM_001113331:c.T1690C:p.S564P		chr3	89428395	89428395	T	C	121	0	0	99	22	0.181818	8.35e-08
	HFHC_87T vs 87N	exonic	Shisa3	nonsynonymous SNV	NM_001033415:c.C562A:p.L188M		chr5	67611320	67611320	C	A	361	0	0	393	12	0.0296296	0.000441438
	HFHC_88T vs 88N	exonic	Shisa6	nonsynonymous SNV	NM_001034874:c.A799T:p.T267S		chr11	66502670	66502670	T	A	27	0	0	14	9	0.391304	0.000326167
	HFHC_93T vs 93N	exonic	Shmt2	nonsynonymous SNV	NM_001252316:c.T266A:p.L89H		chr10	127520374	127520374	A	T	73	0	0	41	18	0.305085	9.43e-08
	HFHC_89T vs 89N	exonic	Siglec5	stopgain SNV	NM_001271019:c.C227A:p.S76X		chr7	43351836	43351836	C	A	80	0	0	55	18	0.246575	4.72e-07
	HFHC_88T vs 88N	exonic	Sik1	nonsynonymous SNV	NM_010831:c.G790A:p.A264T		chr17	31850110	31850110	C	T	295	1	0.00337838	196	48	0.196721	4.99e-17
	HFHC_88T vs 88N	exonic	Sirt1	nonsynonymous SNV	NM_001159589:c.C1058T:p.A353V		chr10	63324125	63324125	G	A	54	0	0	32	14	0.304348	5.43e-06
	HFHC_88T vs 88N	exonic	Six1	nonsynonymous SNV	NM_009189:c.C668T:p.P223L		chr12	73043722	73043722	G	A	124	0	0	92	39	0.29771	2.04e-13
	HFHC_88T vs 88N	exonic	Skint11	nonsynonymous SNV	NM_001166027:c.T674G:p.L225R		chr4	114231684	114231684	T	G	36	0	0	16	14	0.466667	1.88e-06
	HFHC_89T vs 89N	exonic	Skint8	nonsynonymous SNV	NM_001100466:c.T644C:p.I215T		chr4	111937058	111937058	T	C	188	0	0	142	57	0.286432	3.56e-19
	HFHC_89T vs 89N	exonic	Slc12a8	nonsynonymous SNV	NM_001083902:c.G1114T:p.G372C		chr16	33624851	33624851	G	T	66	0	0	39	14	0.264151	4.07e-06
	HFHC_88T vs 88N	exonic	Slc14a2	nonsynonymous SNV	NM_001110274:c.C937A:p.R313S		chr18	78183488	78183488	G	T	35	0	0	24	6	0.2	0.00718866
	HFHC_88T vs 88N	exonic	Slc16a4	nonsynonymous SNV	NM_146136:c.C395T:p.A132V		chr3	107299150	107299150	C	T	85	1	0.0116279	44	13	0.22807	2.46e-05
	HFHC_88T vs 88N	exonic	Slc19a2	nonsynonymous SNV	NM_001276455:c.G1369A:p.A457T		chr1	164263504	164263504	G	A	94	0	0	59	22	0.271605	7.46e-09
	HFHC_93T vs 93N	exonic	Slc1a3	nonsynonymous SNV	NM_148938:c.T1451A:p.V484E		chr15	8636313	8636313	A	T	72	0	0	71	11	0.134146	0.000697253
	HFHC_89T vs 89N	exonic	Slc22a22	nonsynonymous SNV	NM_172378:c.A879C:p.Q293H		chr15	57254265	57254265	T	G	45	0	0	35	13	0.270833	7.43e-05
	HFHC_93T vs 93N	exonic	Slc24a3	nonsynonymous SNV	NM_053195:c.G284C:p.S95T		chr2	145518415	145518415	G	C	171	0	0	133	30	0.184049	1e-10
	HFHC_89T vs 89N	exonic	Slc25a4	nonsynonymous SNV	NM_007450:c.A584G:p.Y195C		chr8	46209036	46209036	T	C	67	0	0	31	11	0.261905	1.12e-05
	HFHC_89T vs 89N	exonic	Slc26a9	nonsynonymous SNV	NM_177243:c.T2308A:p.Y770N		chr1	131767863	131767863	T	A	32	0	0	28	7	0.2	0.00773246
	HFHC_88T vs 88N	exonic	Slc27a4	nonsynonymous SNV	NM_011989:c.T755A:p.L252Q		chr2	29809701	29809701	T	A	55	0	0	57	16	0.219178	5.65e-05
	HFHC_93T vs 93N	exonic	Slc27a6	nonsynonymous SNV	NM_001081072:c.T1240C:p.S414P		chr18	58605113	58605113	T	C	35	0	0	39	11	0.22	0.0017508
	HFHC_93T vs 93N	exonic	Slc28a1	nonsynonymous SNV	NM_001004184:c.A1648T:p.M550L		chr7	81168032	81168032	A	T	95	0	0	72	15	0.172414	7.82e-06
	HFHC_93T vs 93N	exonic	Slc30a2	nonsynonymous SNV	NM_001039677:c.G822T:p.L274F		chr4	134349377	134349377	G	T	106	0	0	83	15	0.153061	9.18e-06
	HFHC_88T vs 88N	exonic	Slc35a5	nonsynonymous SNV	NM_028756:c.A1311C:p.L437F		chr16	45142150	45142150	T	G	177	0	0	110	36	0.246575	2.62e-14
	HFHC_87T vs 87N	exonic	Slc35f6	nonsynonymous SNV	NM_175675:c.T917C:p.F306S		chr5	30657647	30657647	T	C	61	0	0	75	5	0.0625	0.0556102
	HFHC_93T vs 93N	exonic	Slc38a1	nonsynonymous SNV	NM_001166456:c.A713G:p.Y238C		chr15	96586965	96586965	T	C	70	0	0	72	5	0.0649351	0.0369984
	HFHC_88T vs 88N	exonic	Slc38a11	nonsynonymous SNV	NM_177074:c.A409C:p.S137R		chr2	65355351	65355351	T	G	92	1	0.0107527	69	11	0.1375	0.00101875
	HFHC_88T vs 88N	exonic	Slc38a4	nonsynonymous SNV	NM_027052:c.T266A:p.M89K		chr15	97016188	97016188	A	T	61	0	0	37	22	0.372881	1.42e-08
	HFHC_87T vs 87N	exonic	Slc38a6	nonsynonymous SNV	NM_001037717:c.T212A:p.M71K		chr12	73288496	73288496	T	A	109	0	0	129	6	0.0444444	0.0272672
	HFHC_87T vs 87N	exonic	Slc41a2	nonsynonymous SNV	NM_177388:c.A439G:p.T147A		chr10	83316171	83316171	T	C	125	1	0.00793651	149	11	0.06875	0.00867409
	HFHC_87T vs 87N	exonic	Slc41a3	nonsynonymous SNV	NM_027868:c.T147A:p.D49E		chr6	90612055	90612055	T	A	115	1	0.00862069	130	6	0.0441176	0.0898313
	HFHC_88T vs 88N	exonic	Slc44a4	nonsynonymous SNV	NM_023557:c.T1826C:p.V609A		chr17	34928811	34928811	T	C	171	0	0	120	35	0.225806	5.18e-13
	HFHC_93T vs 93N	exonic	Slc47a2	nonsynonymous SNV	NM_001033542:c.T623A:p.V208E		chr11	61328573	61328573	A	T	105	0	0	73	19	0.206522	1.73e-07
	HFHC_88T vs 88N	exonic	Slc4a11	nonsynonymous SNV	NM_001081162:c.G305A:p.R102Q		chr2	130691737	130691737	C	T	44	0	0	31	8	0.205128	0.00155981
	HFHC_88T vs 88N	exonic	Slc4a3	nonsynonymous SNV	NM_009208:c.A1217T:p.D406V		chr1	75551325	75551325	A	T	172	0	0	120	34	0.220779	9.76e-13
	HFHC_88T vs 88N	exonic	Slc4a3	nonsynonymous SNV	NM_009208:c.A1286C:p.D429A		chr1	75551648	75551648	A	C	202	1	0.00492611	142	41	0.224044	9.1e-14
	HFHC_93T vs 93N	exonic	Slc4a3	nonsynonymous SNV	NM_009208:c.G820A:p.E274K		chr1	75550515	75550515	G	A	71	0	0	51	7	0.12069	0.00300826
	HFHC_88T vs 88N	exonic	Slc4a4	nonsynonymous SNV	NM_001136260:c.A2182G:p.S728G		chr5	89197664	89197664	A	G	129	0	0	101	19	0.158333	4.26e-07
	HFHC_96T vs 96N	exonic	Slc4a8	nonsynonymous SNV	NM_021530:c.T2008A:p.C670S		chr15	100800483	100800483	T	A	252	0	0	222	8	0.0347826	0.00251972
	HFHC_88T vs 88N	exonic	Slc5a4a	nonsynonymous SNV	NM_133184:c.T1940C:p.V647A		chr10	76189230	76189230	T	C	28	0	0	18	6	0.25	0.00661129
	HFHC_88T vs 88N	exonic	Slc5a4b	nonsynonymous SNV	NM_023219:c.C215T:p.A72V		chr10	76108595	76108595	G	A	44	0	0	42	16	0.275862	4.22e-05
	HFHC_88T vs 88N	exonic	Slc6a17	nonsynonymous SNV	NM_172271:c.T80A:p.L27Q		chr3	107500574	107500574	A	T	129	0	0	82	25	0.233645	4.58e-10
	HFHC_93T vs 93N	exonic	Slc6a9	nonsynonymous SNV	NM_008135:c.T1676C:p.L559P		chr4	117867898	117867898	T	C	96	0	0	84	15	0.151515	2.18e-05
	HFHC_88T vs 88N	exonic	Slc7a6os	nonsynonymous SNV	NM_001007567:c.G175A:p.V59I		chr8	106210739	106210739	C	T	100	0	0	73	18	0.197802	6.04e-07
	HFHC_89T vs 89N	exonic	Slc9c1	nonsynonymous SNV	NM_198106:c.A2629T:p.I877F		chr16	45589547	45589547	A	T	103	0	0	57	21	0.269231	3.62e-09
	HFHC_88T vs 88N	exonic	Slco1a5	nonsynonymous SNV	NM_001267707:c.C377T:p.S126F		chr6	142262687	142262687	G	A	484	1	0.00206186	354	102	0.223684	6.87e-34
	HFHC_89T vs 89N	exonic	Slco1a6	nonsynonymous SNV	NM_023718:c.T638A:p.M213K		chr6	142112914	142112914	A	T	88	0	0	51	16	0.238806	4.72e-07
	HFHC_87T vs 87N	exonic	Slco1b2	nonsynonymous SNV	NM_020495:c.T980A:p.I327N		chr6	141669350	141669350	T	A	127	0	0	111	6	0.0512821	0.0113529
	HFHC_87T vs 87N	exonic	Slco4c1	nonsynonymous SNV	NM_172658:c.A1073T:p.H358L		chr1	96839219	96839219	T	A	88	0	0	68	5	0.0684932	0.0177403
	HFHC_93T vs 93N	exonic	Slfn4	nonsynonymous SNV	NM_011410:c.A1703G:p.Y568C		chr11	83189188	83189188	A	G	165	0	0	118	36	0.233766	3.75e-13
	HFHC_88T vs 88N	exonic	Slfn8	nonsynonymous SNV	NM_001167743:c.C766T:p.P256S		chr11	83016950	83016950	G	A	346	0	0	280	85	0.232877	1.09e-27
	HFHC_87T vs 87N	exonic	Slit2	nonsynonymous SNV	NM_178804:c.T2331A:p.S777R		chr5	48244637	48244637	T	A	232	1	0.00429184	237	15	0.0595238	0.000372796
	HFHC_89T vs 89N	exonic	Sltm	nonsynonymous SNV	NM_025690:c.T2568A:p.H856Q		chr9	70586836	70586836	T	A	87	0	0	68	28	0.291667	1.58e-09
	HFHC_88T vs 88N	exonic	Smarca5	nonsynonymous SNV	NM_053124:c.T1779A:p.H593Q		chr8	80714055	80714055	A	T	34	0	0	27	9	0.25	0.00144761
	HFHC_88T vs 88N	exonic	Smarca5	nonsynonymous SNV	NM_053124:c.T1443A:p.S481R		chr8	80719627	80719627	A	T	197	1	0.00505051	149	44	0.227979	5.1e-14
	HFHC_89T vs 89N	exonic	Smc4	nonsynonymous SNV	NM_133786:c.T3647C:p.M1216T		chr3	69034060	69034060	T	C	96	1	0.0103093	85	26	0.234234	2.55e-07
	HFHC_88T vs 88N	exonic	Smchd1	nonsynonymous SNV	NM_028887:c.G877A:p.A293T		chr17	71444045	71444045	C	T	30	0	0	23	7	0.233333	0.00527127
	HFHC_88T vs 88N	exonic	Smgc	nonsynonymous SNV	NM_198927:c.G782A:p.S261N		chr15	91847136	91847136	G	A	266	0	0	178	38	0.175926	7.96e-15
	HFHC_96T vs 96N	exonic	Smoc2	nonsynonymous SNV	NM_022315:c.T1320A:p.N440K		chr17	14401576	14401576	T	A	108	0	0	95	13	0.12037	8.32e-05
	HFHC_93T vs 93N	exonic	Smpd2	nonsynonymous SNV	NM_009213:c.G707T:p.R236L		chr10	41488015	41488015	C	A	157	0	0	121	35	0.224359	3.01e-12
	HFHC_88T vs 88N	exonic	Snapc3	nonsynonymous SNV	NM_029949:c.C1085T:p.T362M		chr4	83453049	83453049	C	T	94	0	0	59	11	0.157143	5.27e-05
	HFHC_89T vs 89N	exonic	Sncaip	nonsynonymous SNV	NM_001199151:c.A278G:p.E93G		chr18	52868686	52868686	A	G	72	0	0	35	16	0.313725	1.52e-07
	HFHC_89T vs 89N	exonic;splicing	Snhg11	nonsynonymous SNV	NM_175692:c.A129T:p.E43D		chr2	158376995	158376995	A	T	30	0	0	26	10	0.277778	0.00120479
	HFHC_88T vs 88N	exonic	Snrnp40	nonsynonymous SNV	NM_025645:c.G293A:p.G98E		chr4	130365093	130365093	G	A	35	0	0	26	8	0.235294	0.00217142
	HFHC_88T vs 88N	exonic	Snrnp40	nonsynonymous SNV	NM_025645:c.T545A:p.I182N		chr4	130378056	130378056	T	A	30	0	0	27	11	0.289474	0.000784916
	HFHC_89T vs 89N	exonic	Sntg2	nonsynonymous SNV	NM_172951:c.A1427T:p.D476V		chr12	30195599	30195599	T	A	115	0	0	88	38	0.301587	8.48e-13
	HFHC_87T vs 87N	exonic	Snx4	nonsynonymous SNV	NM_080557:c.T227A:p.M76K		chr16	33264344	33264344	T	A	381	0	0	458	20	0.041841	6.77e-06
	HFHC_88T vs 88N	exonic	Soat2	nonsynonymous SNV	NM_146064:c.C877T:p.P293S		chr15	102158558	102158558	C	T	57	0	0	55	16	0.225352	3.43e-05
	HFHC_88T vs 88N	exonic	Solh	nonsynonymous SNV	NM_015830:c.G1894T:p.V632L		chr17	25962873	25962873	C	A	98	0	0	61	20	0.246914	3.02e-08
	HFHC_93T vs 93N	exonic	Son	nonsynonymous SNV	NM_019973:c.G3787A:p.A1263T		chr16	91658153	91658153	G	A	66	0	0	50	10	0.166667	0.000391337
	HFHC_88T vs 88N	exonic	Sorcs1	nonsynonymous SNV	NM_001252501:c.A3293T:p.H1098L		chr19	50153132	50153132	T	A	40	0	0	30	12	0.285714	0.000133474
	HFHC_89T vs 89N	exonic	Sorcs1	nonsynonymous SNV	NM_001252501:c.A3135T:p.E1045D		chr19	50175080	50175080	T	A	32	0	0	17	10	0.37037	0.000134275
	HFHC_89T vs 89N	exonic	Sorcs3	nonsynonymous SNV	NM_025696:c.G110T:p.W37L		chr19	48206289	48206289	G	T	82	0	0	46	17	0.269841	1.73e-07
	HFHC_88T vs 88N	splicing	Sort1		NM_001271599:exon11:c.1259-1G>A,NM_019972:exon11:c.1259-1G>A)		chr3	108340598	108340598	G	A	46	0	0	44	17	0.278689	2.31e-05
	HFHC_88T vs 88N	exonic	Sostdc1	nonsynonymous SNV	NM_025312:c.A31G:p.I11V		chr12	36314324	36314324	A	G	172	0	0	141	38	0.212291	8.92e-13
	HFHC_89T vs 89N	exonic	Sox15	nonsynonymous SNV	NM_009235:c.A269G:p.D90G		chr11	69655641	69655641	A	G	58	0	0	29	21	0.42	5.47e-09
	HFHC_88T vs 88N	exonic	Sox6	stopgain SNV	NM_001277328:c.C2023T:p.R675X		chr7	115486582	115486582	G	A	156	0	0	112	43	0.277419	3.3e-15
	HFHC_93T vs 93N	exonic	Spata22	nonsynonymous SNV	NM_001045531:c.A82G:p.N28D		chr11	73333336	73333336	A	G	20	0	0	18	8	0.307692	0.00598727
	HFHC_89T vs 89N	exonic	Spata31	nonsynonymous SNV	NM_030047:c.G1804T:p.V602F		chr13	64921843	64921843	G	T	84	0	0	43	25	0.367647	9.43e-11
	HFHC_87T vs 87N	exonic	Specc1l	nonsynonymous SNV	NM_153406:c.T3198G:p.S1066R		chr10	75307344	75307344	T	G	199	0	0	227	15	0.0619835	0.000100668
	HFHC_93T vs 93N	exonic	Speg	nonsynonymous SNV	NM_001173477:c.G170A:p.R57Q		chr1	75402309	75402309	G	A	73	0	0	58	11	0.15942	0.000228814
	HFHC_88T vs 88N	exonic	Spns3	nonsynonymous SNV	NM_029932:c.A175G:p.N59D		chr11	72550034	72550034	T	C	66	0	0	50	13	0.206349	4.45e-05
	HFHC_89T vs 89N	exonic	Spopl	nonsynonymous SNV	NM_001165998:c.T492A:p.N164K		chr2	23517949	23517949	A	T	44	0	0	33	11	0.25	0.000239622
	HFHC_93T vs 93N	exonic	Sppl2a	nonsynonymous SNV	NM_023220:c.C1242A:p.F414L		chr2	126912662	126912662	G	T	50	0	0	41	14	0.254545	4.75e-05
	HFHC_88T vs 88N	exonic	Sppl2b	nonsynonymous SNV	NM_175195:c.G1588A:p.E530K		chr10	80867493	80867493	G	A	64	0	0	41	16	0.280702	1.62e-06
	HFHC_89T vs 89N	exonic	Spsb1	nonsynonymous SNV	NM_029035:c.C283T:p.R95C		chr4	149906827	149906827	G	A	164	1	0.00606061	129	32	0.198758	5.27e-10
	HFHC_88T vs 88N	exonic	Sptb	nonsynonymous SNV	NM_013675:c.T576A:p.H192Q		chr12	76628966	76628966	A	T	131	0	0	104	17	0.140496	2.05e-06
	HFHC_88T vs 88N	exonic	Sptbn1	nonsynonymous SNV	NM_009260:c.C5501T:p.T1834I		chr11	30117673	30117673	G	A	59	0	0	33	16	0.326531	6.58e-07
	HFHC_88T vs 88N	exonic	Sptbn4	nonsynonymous SNV	NM_001199235:c.T1496A:p.M499K		chr7	27369391	27369391	A	T	91	0	0	81	23	0.221154	1.46e-07
	HFHC_88T vs 88N	exonic	Sqrdl	nonsynonymous SNV	NM_001162503:c.G163A:p.G55R		chr2	122785123	122785123	G	A	47	0	0	27	6	0.181818	0.00368575
	HFHC_88T vs 88N	exonic	Srbd1	stopgain SNV	NM_030133:c.T729A:p.Y243X		chr17	86130185	86130185	A	T	123	0	0	100	42	0.295775	1.5e-13
	HFHC_88T vs 88N	splicing	Srd5a1		NM_175283:exon4:c.449-1G>A)		chr13	69595018	69595018	C	T	85	0	0	59	21	0.2625	5.28e-08
	HFHC_93T vs 93N	exonic	Srp54b	nonsynonymous SNV	NM_001100109:c.C1070T:p.T357I		chr12	55255990	55255990	C	T	152	0	0	143	7	0.0466667	0.0069392
	HFHC_87T vs 87N	exonic	Ssbp2	nonsynonymous SNV	NM_024186:c.A107T:p.Q36L		chr13	91524629	91524629	A	T	140	0	0	128	7	0.0518519	0.00633532
	HFHC_93T vs 93N	exonic;splicing	Ssh2	nonsynonymous SNV	NM_177710:c.C2183A:p.A728E		chr11	77453391	77453391	C	A	96	0	0	69	18	0.206897	5.52e-07
	HFHC_87T vs 87N	exonic	Sspo	nonsynonymous SNV	NM_173428:c.A6103G:p.T2035A		chr6	48466300	48466300	A	G	303	0	0	309	13	0.0403727	0.000159831
	HFHC_88T vs 88N	exonic	Sstr5	nonsynonymous SNV	NM_001191008:c.A208T:p.T70S		chr17	25492046	25492046	T	A	68	0	0	60	13	0.178082	0.000109138
	HFHC_88T vs 88N	exonic	Stag2	stopgain SNV	NM_001077712:c.G616T:p.G206X		chrX	42223399	42223399	G	T	40	0	0	15	14	0.482759	5.02e-07
	HFHC_88T vs 88N	exonic	Stag3	nonsynonymous SNV	NM_016964:c.A3131T:p.Y1044F		chr5	138304593	138304593	A	T	112	0	0	56	18	0.243243	1.53e-08
	HFHC_89T vs 89N	exonic	Stag3	nonsynonymous SNV	NM_016964:c.T1351C:p.S451P		chr5	138298027	138298027	T	C	127	0	0	97	32	0.248062	3.37e-11
	HFHC_88T vs 88N	exonic	Stam2	nonsynonymous SNV	NM_019667:c.T1325A:p.V442D		chr2	52700023	52700023	A	T	56	0	0	45	10	0.181818	0.000567484
	HFHC_89T vs 89N	exonic	Stard3nl	nonsynonymous SNV	NM_024270:c.C374T:p.A125V		chr13	19372595	19372595	G	A	86	0	0	53	21	0.283784	1.58e-08
	HFHC_87T vs 87N	exonic	Stk33	nonsynonymous SNV	NM_054103:c.T1453A:p.F485I		chr7	109279688	109279688	A	T	102	0	0	81	9	0.1	0.000874321
	HFHC_89T vs 89N	exonic	Ston1	nonsynonymous SNV	NM_029858:c.T1607A:p.V536E		chr17	88636774	88636774	T	A	99	0	0	65	30	0.315789	3.1e-11
	HFHC_88T vs 88N	exonic	Strc	nonsynonymous SNV	NM_080459:c.T1888A:p.C630S		chr2	121377001	121377001	A	T	103	0	0	73	8	0.0987654	0.00115175
	HFHC_89T vs 89N	splicing	Stxbp1		NM_009295:exon14:c.1110+2T>A,NM_001113569:exon14:c.1110+2T>A)		chr2	32806067	32806067	A	T	82	0	0	53	17	0.242857	5.75e-07
	HFHC_87T vs 87N	exonic	Sult3a1	nonsynonymous SNV	NM_020565:c.A302T:p.H101L		chr10	33866680	33866680	A	T	76	0	0	89	5	0.0531915	0.0492281
	HFHC_96T vs 96N	exonic	Svep1	nonsynonymous SNV	NM_022814:c.G5233A:p.V1745I		chr4	58087845	58087845	C	T	190	0	0	166	6	0.0348837	0.010983
	HFHC_93T vs 93N	exonic	Svil	nonsynonymous SNV	NM_153153:c.T1646A:p.L549Q		chr18	5056774	5056774	T	A	94	0	0	84	17	0.168317	6.84e-06
	HFHC_96T vs 96N	exonic	Syce1l	nonsynonymous SNV	NM_001048145:c.A491G:p.H164R		chr8	113654808	113654808	A	G	102	0	0	107	5	0.0446429	0.037597
	HFHC_88T vs 88N	exonic	Sycp2	nonsynonymous SNV	NM_177191:c.A2752T:p.T918S		chr2	178360426	178360426	T	A	46	0	0	44	13	0.22807	0.000228727
	HFHC_88T vs 88N	exonic	Syne2	nonsynonymous SNV	NM_001005510:c.A8057G:p.E2686G		chr12	75966093	75966093	A	G	42	0	0	33	8	0.195122	0.00242243
	HFHC_87T vs 87N	exonic	Synj1	nonsynonymous SNV	NM_001045515:c.C815T:p.S272L		chr16	90981844	90981844	G	A	74	0	0	62	5	0.0746269	0.0223404
	HFHC_87T vs 87N	exonic	Syt16	nonsynonymous SNV	NM_172804:c.T1422A:p.N474K		chr12	74266723	74266723	T	A	236	0	0	242	16	0.0620155	2.44e-05
	HFHC_93T vs 93N	exonic;splicing	Syt5	nonsynonymous SNV	NM_016908:c.T80A:p.V27E		chr7	4545752	4545752	A	T	46	0	0	40	8	0.166667	0.00338992
	HFHC_88T vs 88N	exonic	Taar2	nonsynonymous SNV	NM_001007266:c.G592A:p.G198R		chr10	23941155	23941155	G	A	107	0	0	89	30	0.252101	6.03e-10
	HFHC_93T vs 93N	exonic	Taf1c	nonsynonymous SNV	NM_021441:c.T968A:p.L323Q		chr8	119601014	119601014	A	T	89	0	0	85	19	0.182692	3.43e-06
	HFHC_88T vs 88N	exonic	Taf6l	nonsynonymous SNV	NM_146092:c.G296A:p.R99H		chr19	8782654	8782654	C	T	23	0	0	27	6	0.181818	0.0341121
	HFHC_88T vs 88N	exonic	Tarbp2	nonsynonymous SNV	NM_001253795:c.A416G:p.D139G		chr15	102522502	102522502	A	G	61	0	0	42	10	0.192308	0.000254798
	HFHC_89T vs 89N	exonic	Tars2	nonsynonymous SNV	NM_001163618:c.T1036C:p.S346P		chr3	95746672	95746672	A	G	38	0	0	17	8	0.32	0.000279268
	HFHC_89T vs 89N	exonic	Tas2r123	nonsynonymous SNV	NM_207025:c.A925G:p.K309E		chr6	132848066	132848066	A	G	65	0	0	55	21	0.276316	5.23e-07
	HFHC_89T vs 89N	exonic	Tbc1d12	nonsynonymous SNV	NM_145952:c.A2061C:p.E687D		chr19	38917903	38917903	A	C	20	0	0	18	5	0.217391	0.0349564
	HFHC_88T vs 88N	exonic	Tbc1d9b	nonsynonymous SNV	NM_029745:c.T2838A:p.H946Q		chr11	50163868	50163868	T	A	50	0	0	47	12	0.20339	0.000357251
	HFHC_93T vs 93N	exonic	Tbk1	nonsynonymous SNV	NM_019786:c.T2131A:p.L711I		chr10	121551258	121551258	A	T	115	0	0	113	27	0.192857	2.65e-08
	HFHC_89T vs 89N	exonic	Tbl1xr1	stopgain SNV	NM_030732:c.T735G:p.Y245X		chr3	22192052	22192052	T	G	78	0	0	47	12	0.20339	2.01e-05
	HFHC_96T vs 96N	exonic	Tbx20	nonsynonymous SNV	NM_001205085:c.A268T:p.I90F		chr9	24770789	24770789	T	A	157	0	0	162	7	0.0414201	0.00946622
	HFHC_93T vs 93N	exonic	Tcl1b3	nonsynonymous SNV	NM_013772:c.T164A:p.V55E		chr12	105193435	105193435	T	A	439	0	0	359	72	0.167053	4.15e-24
	HFHC_93T vs 93N	exonic	Tcp11l1	stopgain SNV	NM_177190:c.T569A:p.L190X		chr2	104697579	104697579	A	T	132	0	0	130	27	0.171975	2.28e-08
	HFHC_88T vs 88N	exonic	Tecpr2	stopgain SNV	NM_001081057:c.C3256T:p.Q1086X		chr12	110944786	110944786	C	T	44	0	0	38	12	0.24	0.000254217
	HFHC_93T vs 93N	exonic	Tecta	nonsynonymous SNV	NM_009347:c.G2732T:p.R911L		chr9	42373056	42373056	C	A	64	0	0	52	11	0.174603	0.000276845
	HFHC_88T vs 88N	exonic	Tek	nonsynonymous SNV	NM_013690:c.G208A:p.D70N		chr4	94780971	94780971	G	A	94	0	0	67	20	0.229885	1.21e-07
	HFHC_87T vs 87N	exonic	Tekt2	nonsynonymous SNV	NM_011902:c.A458G:p.E153G		chr4	126324260	126324260	T	C	69	0	0	79	5	0.0595238	0.0472016
	HFHC_88T vs 88N	exonic	Tenc1	nonsynonymous SNV	NM_153533:c.C3158T:p.P1053L		chr15	102113059	102113059	C	T	136	0	0	113	34	0.231293	2.66e-11
	HFHC_88T vs 88N	exonic	Terf2	nonsynonymous SNV	NM_001083118:c.G1105A:p.A369T		chr8	107076845	107076845	C	T	52	0	0	51	17	0.25	2.37e-05
	HFHC_89T vs 89N	exonic	Tescl	nonsynonymous SNV	NM_001163810:c.C163A:p.L55I		chr7	24333736	24333736	G	T	116	0	0	88	22	0.2	3.99e-08
	HFHC_96T vs 96N	exonic	Tex19.2	nonsynonymous SNV	NM_027622:c.A274T:p.I92F		chr11	121117347	121117347	T	A	163	0	0	192	7	0.0351759	0.0144551
	HFHC_93T vs 93N	exonic	Tex9	nonsynonymous SNV	NM_009359:c.T394C:p.Y132H		chr9	72480762	72480762	A	G	132	0	0	126	5	0.0381679	0.0294881
	HFHC_87T vs 87N	exonic	Tfap2a	nonsynonymous SNV	NM_001122948:c.T853G:p.S285A		chr13	40721281	40721281	A	C	109	0	0	108	8	0.0689655	0.00442278
	HFHC_96T vs 96N	exonic	Tfap2e	nonsynonymous SNV	NM_198960:c.A1061G:p.E354G		chr4	126716781	126716781	T	C	85	0	0	78	5	0.060241	0.027646
	HFHC_89T vs 89N	splicing	Tfr2		NM_015799:exon10:c.952-1G>A)		chr5	137577665	137577665	G	A	80	0	0	58	14	0.194444	1.37e-05
	HFHC_89T vs 89N	exonic	Tg	nonsynonymous SNV	NM_009375:c.C2173A:p.Q725K		chr15	66682910	66682910	C	A	57	0	0	61	16	0.207792	6.72e-05
	HFHC_88T vs 88N	exonic	Thbs1	nonsynonymous SNV	NM_011580:c.A3034T:p.T1012S		chr2	118123303	118123303	A	T	111	0	0	83	30	0.265487	1.34e-10
	HFHC_89T vs 89N	exonic	Themis	nonsynonymous SNV	NM_178666:c.T107A:p.M36K		chr10	28722490	28722490	T	A	39	0	0	28	12	0.3	0.000109098
	HFHC_87T vs 87N	exonic	Tinag	nonsynonymous SNV	NM_012033:c.A551T:p.E184V		chr9	77026960	77026960	T	A	112	0	0	97	5	0.0490196	0.0233427
	HFHC_87T vs 87N	exonic	Tln1	nonsynonymous SNV	NM_011602:c.T1640C:p.V547A		chr4	43549770	43549770	A	G	104	0	0	73	6	0.0759494	0.00578858
	HFHC_89T vs 89N	exonic	Tlr2	nonsynonymous SNV	NM_011905:c.G1535A:p.S512N		chr3	83837240	83837240	C	T	68	0	0	43	6	0.122449	0.00447111
	HFHC_88T vs 88N	exonic	Tm7sf2	nonsynonymous SNV	NM_028454:c.G1036A:p.V346I		chr19	6063384	6063384	C	T	77	0	0	64	27	0.296703	8.01e-09
	HFHC_89T vs 89N	exonic	Tm9sf3	nonsynonymous SNV	NM_133352:c.T1507C:p.F503L		chr19	41218198	41218198	A	G	56	0	0	37	13	0.26	2.23e-05
	HFHC_88T vs 88N	exonic	Tmc5	nonsynonymous SNV	NM_028930:c.C1136T:p.T379I		chr7	118649539	118649539	C	T	78	0	0	54	20	0.27027	1.22e-07
	HFHC_96T vs 96N	exonic	Tmc8	nonsynonymous SNV	NM_001195088:c.T1690A:p.S564T		chr11	117791276	117791276	T	A	232	0	0	206	15	0.0678733	1.64e-05
	HFHC_89T vs 89N	exonic	Tmem106c	nonsynonymous SNV	NM_001252153:c.T728A:p.V243E		chr15	97969664	97969664	T	A	52	0	0	18	11	0.37931	2.85e-06
	HFHC_89T vs 89N	exonic	Tmem117	nonsynonymous SNV	NM_178789:c.T559C:p.S187P		chr15	94931844	94931844	T	C	117	0	0	87	30	0.25641	1.1e-10
	HFHC_93T vs 93N	exonic	Tmem132b	nonsynonymous SNV	NM_001190352:c.A3206T:p.D1069V		chr5	125788037	125788037	A	T	112	0	0	73	14	0.16092	4.93e-06
	HFHC_96T vs 96N	exonic	Tmem161a	nonsynonymous SNV	NM_145597:c.T451C:p.F151L		chr8	70178874	70178874	T	C	119	0	0	121	7	0.0546875	0.00925453
	HFHC_88T vs 88N	exonic	Tmem161a	nonsynonymous SNV	NM_145597:c.A31G:p.T11A		chr8	70174330	70174330	A	G	62	0	0	52	19	0.267606	1.8e-06
	HFHC_93T vs 93N	exonic	Tmem189	nonsynonymous SNV	NM_145538:c.T626A:p.I209N		chr2	167644832	167644832	A	T	28	0	0	17	6	0.26087	0.00560522
	HFHC_93T vs 93N	exonic	Tmem2	nonsynonymous SNV	NM_001033759:c.T3500A:p.M1167K		chr19	21844742	21844742	T	A	41	0	0	35	12	0.255319	0.000254423
	HFHC_89T vs 89N	exonic	Tmem217	nonsynonymous SNV	NM_001162902:c.A8T:p.H3L		chr17	29526747	29526747	T	A	103	0	0	76	19	0.2	3.09e-07
	HFHC_88T vs 88N	exonic	Tmem57	nonsynonymous SNV	NM_025382:c.C1910T:p.S637F		chr4	134804447	134804447	G	A	26	0	0	24	5	0.172414	0.0341372
	HFHC_96T vs 96N	exonic	Tmem63a	nonsynonymous SNV	NM_144794:c.A1739G:p.Y580C		chr1	180968852	180968852	A	G	196	0	0	262	8	0.0296296	0.0121506
	HFHC_93T vs 93N	exonic	Tmem63a	nonsynonymous SNV	NM_144794:c.G1855A:p.V619I		chr1	180970240	180970240	G	A	116	0	0	103	5	0.0462963	0.0248093
	HFHC_89T vs 89N	exonic	Tmem63c	nonsynonymous SNV	NM_172583:c.A2206G:p.T736A		chr12	87086418	87086418	A	G	89	0	0	58	17	0.226667	5.55e-07
	HFHC_89T vs 89N	exonic	Tmem98	nonsynonymous SNV	NM_029537:c.T272A:p.M91K		chr11	80815674	80815674	T	A	44	0	0	29	12	0.292683	6e-05
	HFHC_93T vs 93N	exonic;splicing	Tmprss11f	nonsynonymous SNV	NM_178730:c.T1017A:p.D339E		chr5	86529892	86529892	A	T	93	0	0	89	23	0.205357	2.91e-07
	HFHC_87T vs 87N	exonic	Tmprss6	nonsynonymous SNV	NM_027902:c.T164C:p.V55A		chr15	78465180	78465180	A	G	198	0	0	224	13	0.0548523	0.00031951
	HFHC_88T vs 88N	exonic	Tmprss7	stopgain SNV	NM_172455:c.G1809A:p.W603X		chr16	45662258	45662258	C	T	69	0	0	37	12	0.244898	1.08e-05
	HFHC_93T vs 93N	exonic	Tnfrsf11b	nonsynonymous SNV	NM_008764:c.C1125A:p.F375L		chr15	54252075	54252075	G	T	64	0	0	64	21	0.247059	2.25e-06
	HFHC_96T vs 96N	exonic	Tnfrsf8	nonsynonymous SNV	NM_009401:c.A1373T:p.D458V		chr4	145269115	145269115	T	A	110	0	0	130	7	0.0510949	0.015058
	HFHC_87T vs 87N	exonic	Tnfsf11	stopgain SNV	NM_011613:c.G802T:p.E268X		chr14	78278725	78278725	C	A	185	1	0.00537634	210	16	0.0707965	0.000446296
	HFHC_89T vs 89N	exonic	Tnfsf18	nonsynonymous SNV	NM_183391:c.A314G:p.D105G		chr1	161503596	161503596	A	G	87	0	0	90	28	0.237288	4.06e-08
	HFHC_93T vs 93N	exonic	Tnik	nonsynonymous SNV	NM_001163008:c.C2332A:p.R778S		chr3	28630467	28630467	C	A	93	0	0	75	18	0.193548	1.54e-06
	HFHC_93T vs 93N	exonic	Tnk2	nonsynonymous SNV	NM_001110147:c.T1449A:p.D483E		chr16	32675714	32675714	T	A	62	0	0	44	9	0.169811	0.000630197
	HFHC_89T vs 89N	exonic	Tnrc18	nonsynonymous SNV	NM_001122730:c.T8146G:p.S2716A		chr5	142727981	142727981	A	C	185	0	0	134	48	0.263736	6.51e-17
	HFHC_87T vs 87N	exonic	Tomm20	nonsynonymous SNV	NM_024214:c.T429A:p.D143E		chr8	126935024	126935024	A	T	442	0	0	331	9	0.0264706	0.000522569
	HFHC_93T vs 93N	exonic	Top1mt	nonsynonymous SNV	NM_028404:c.A398G:p.E133G		chr15	75670126	75670126	T	C	71	0	0	70	13	0.156627	0.00020235
	HFHC_89T vs 89N	exonic	Topbp1	nonsynonymous SNV	NM_176979:c.A1031G:p.E344G		chr9	103318098	103318098	A	G	65	0	0	38	15	0.283019	1.73e-06
	HFHC_89T vs 89N	exonic	Topbp1	nonsynonymous SNV	NM_176979:c.G3460A:p.E1154K		chr9	103342010	103342010	G	A	70	0	0	47	17	0.265625	9.77e-07
	HFHC_88T vs 88N	exonic	Tox3	nonsynonymous SNV	NM_172913:c.C209A:p.P70H		chr8	90270425	90270425	G	T	133	1	0.00746269	88	30	0.254237	2.64e-10
	HFHC_93T vs 93N	exonic	Tpcn1	nonsynonymous SNV	NM_145853:c.T908A:p.V303E		chr5	120553480	120553480	A	T	34	0	0	38	5	0.116279	0.0487199
	HFHC_87T vs 87N	exonic	Tph1	nonsynonymous SNV	NM_001136084:c.G88A:p.E30K		chr7	46665214	46665214	C	T	77	0	0	74	8	0.097561	0.00420737
	HFHC_88T vs 88N	exonic	Tppp2	stopgain SNV	NM_001128634:c.G430T:p.E144X		chr14	51920529	51920529	G	T	28	0	0	18	5	0.217391	0.0143245
	HFHC_89T vs 89N	exonic;splicing	Tpr	nonsynonymous SNV	NM_133780:c.C2392A:p.R798S		chr1	150414813	150414813	C	A	44	0	0	32	10	0.238095	0.000415557
	HFHC_89T vs 89N	exonic	Tpr	nonsynonymous SNV	NM_133780:c.A3251G:p.E1084G		chr1	150422613	150422613	A	G	57	0	0	44	20	0.3125	5.56e-07
	HFHC_88T vs 88N	exonic	Trak2	stopgain SNV	NM_172406:c.T2639A:p.L880X		chr1	58903607	58903607	A	T	115	0	0	86	24	0.218182	8.25e-09
	HFHC_88T vs 88N	exonic;splicing	Treml1	nonsynonymous SNV	NM_027763:c.A674G:p.D225G		chr17	48366621	48366621	A	G	166	1	0.00598802	112	47	0.295597	1.07e-15
	HFHC_89T vs 89N	exonic	Trib2	nonsynonymous SNV	NM_144551:c.A254G:p.E85G		chr12	15815247	15815247	T	C	47	0	0	35	11	0.23913	0.000218834
	HFHC_93T vs 93N	exonic	Trim66	nonsynonymous SNV	NM_001170912:c.A3262G:p.K1088E		chr7	109457687	109457687	T	C	63	0	0	46	13	0.220339	3.69e-05
	HFHC_89T vs 89N	exonic	Trim72	nonsynonymous SNV	NM_001079932:c.T686G:p.V229G		chr7	128007986	128007986	T	G	61	1	0.016129	37	11	0.229167	0.000418094
	HFHC_89T vs 89N	exonic	Trmu	nonsynonymous SNV	NM_028063:c.T101A:p.V34E		chr15	85882692	85882692	T	A	43	0	0	32	18	0.36	2.48e-06
	HFHC_88T vs 88N	exonic	Trp73	nonsynonymous SNV	NM_001126330:c.C203T:p.S68F		chr4	154081408	154081408	G	A	199	0	0	114	27	0.191489	9.63e-12
	HFHC_93T vs 93N	splicing	Trpa1		NM_177781:exon15:c.1814+2T>C)		chr1	14893181	14893181	A	G	67	0	0	46	18	0.28125	6.07e-07
	HFHC_93T vs 93N	exonic	Trpc7	nonsynonymous SNV	NM_012035:c.C644T:p.S215L		chr13	56887475	56887475	G	A	70	0	0	68	16	0.190476	2.99e-05
	HFHC_87T vs 87N	exonic	Trpm2	nonsynonymous SNV	NM_138301:c.A4349T:p.D1450V		chr10	77911314	77911314	T	A	96	0	0	105	5	0.0454545	0.0415752
	HFHC_88T vs 88N	exonic	Trps1	stopgain SNV	NM_032000:c.T3432A:p.Y1144X		chr15	50661089	50661089	A	T	79	0	0	57	9	0.136364	0.000610681
	HFHC_96T vs 96N	exonic	Trpv2	stopgain SNV	NM_011706:c.A1138T:p.K380X		chr11	62590214	62590214	A	T	153	0	0	125	7	0.0530303	0.00418885
	HFHC_88T vs 88N	exonic	Trpv2	nonsynonymous SNV	NM_011706:c.G750A:p.M250I		chr11	62584512	62584512	G	A	55	1	0.0178571	47	13	0.216667	0.000757593
	HFHC_89T vs 89N	exonic	Trpv5	nonsynonymous SNV	NM_001007572:c.T278A:p.M93K		chr6	41675960	41675960	A	T	77	0	0	39	13	0.25	2.7e-06
	HFHC_88T vs 88N	exonic	Tsc2	nonsynonymous SNV	NM_001039363:c.C3821T:p.S1274F		chr17	24600043	24600043	G	A	87	0	0	49	11	0.183333	2.9e-05
	HFHC_87T vs 87N	exonic	Tsku	nonsynonymous SNV	NM_001024619:c.T119A:p.L40Q		chr7	98353004	98353004	A	T	49	0	0	32	5	0.135135	0.0125163
	HFHC_93T vs 93N	exonic	Tspan2	nonsynonymous SNV	NM_001243132:c.C110T:p.T37I		chr3	102749810	102749810	C	T	66	0	0	55	12	0.179104	0.000156335
	HFHC_87T vs 87N	exonic	Ttbk2	nonsynonymous SNV	NM_001024857:c.T3053C:p.V1018A		chr2	120745235	120745235	A	G	163	1	0.00609756	136	10	0.0684932	0.00293379
	HFHC_93T vs 93N	exonic	Ttc21b	nonsynonymous SNV	NM_001047604:c.T2429C:p.V810A		chr2	66222683	66222683	A	G	83	0	0	63	15	0.192308	8.84e-06
	HFHC_89T vs 89N	exonic	Ttll8	nonsynonymous SNV	NM_172818:c.A1276T:p.T426S		chr15	88917208	88917208	T	A	107	0	0	53	24	0.311688	7.19e-11
	HFHC_88T vs 88N	exonic	Ttn	nonsynonymous SNV	NM_028004:c.A51595G:p.T17199A		chr2	76743972	76743972	T	C	122	0	0	99	40	0.28777	5.2e-13
	HFHC_88T vs 88N	exonic	Ttn	nonsynonymous SNV	NM_011652:c.A10765T:p.I3589F		chr2	76903519	76903519	T	A	73	0	0	54	17	0.239437	2e-06
	HFHC_93T vs 93N	exonic	Ttn	nonsynonymous SNV	NM_028004:c.C47360T:p.T15787I		chr2	76748207	76748207	G	A	132	0	0	96	27	0.219512	5.38e-10
	HFHC_89T vs 89N	exonic	Ttn	stopgain SNV	NM_028004:c.T48807G:p.Y16269X		chr2	76746760	76746760	A	C	154	0	0	111	33	0.229167	4.45e-12
	HFHC_89T vs 89N	exonic	Ttn	nonsynonymous SNV	NM_028004:c.T48655A:p.W16219R		chr2	76746912	76746912	A	T	168	0	0	135	42	0.237288	4.53e-14
	HFHC_89T vs 89N	exonic	Ttn	nonsynonymous SNV	NM_028004:c.C29675A:p.T9892K		chr2	76775709	76775709	G	T	76	0	0	63	12	0.16	0.000139472
	HFHC_89T vs 89N	exonic	Ttn	nonsynonymous SNV	NM_028004:c.A25927T:p.S8643C		chr2	76784363	76784363	T	A	103	1	0.00961539	85	18	0.174757	1.68e-05
	HFHC_89T vs 89N	exonic	Ttn	nonsynonymous SNV	NM_028004:c.C11201T:p.S3734F		chr2	76908993	76908993	G	A	55	0	0	44	13	0.22807	7.21e-05
	HFHC_93T vs 93N	exonic	Tubb1	nonsynonymous SNV	NM_001080971:c.A439T:p.M147L		chr2	174456965	174456965	A	T	117	0	0	104	26	0.2	1.51e-08
	HFHC_88T vs 88N	exonic	Tubb4a	nonsynonymous SNV	NM_009451:c.T514G:p.S172A		chr17	57081511	57081511	A	C	123	0	0	87	42	0.325581	1.22e-14
	HFHC_88T vs 88N	exonic	Tubgcp2	nonsynonymous SNV	NM_133755:c.T245C:p.V82A		chr7	140032153	140032153	A	G	42	0	0	38	6	0.136364	0.0150143
	HFHC_88T vs 88N	exonic	Tulp3	nonsynonymous SNV	NM_011657:c.G621T:p.E207D		chr6	128327669	128327669	C	A	38	0	0	38	13	0.254902	0.000338732
	HFHC_88T vs 88N	exonic	Tusc3	nonsynonymous SNV	NM_030254:c.A712T:p.I238L		chr8	39096928	39096928	A	T	173	0	0	117	38	0.245161	2.8e-14
	HFHC_88T vs 88N	exonic	Tysnd1	nonsynonymous SNV	NM_001272090:c.T166C:p.F56L		chr10	61695736	61695736	T	C	75	0	0	56	15	0.211268	8.62e-06
	HFHC_87T vs 87N	exonic	Ubap2	stopgain SNV	NM_026872:c.T624A:p.C208X		chr4	41223411	41223411	A	T	223	0	0	249	10	0.03861	0.00184904
	HFHC_93T vs 93N	exonic	Ubr2	nonsynonymous SNV	NM_001177374:c.T4028C:p.I1343T		chr17	46946020	46946020	A	G	52	0	0	44	11	0.2	0.000386169
	HFHC_93T vs 93N	exonic	Ubr2	stopgain SNV	NM_001177374:c.T135A:p.C45X		chr17	47000789	47000789	A	T	85	0	0	70	13	0.156627	6.24e-05
	HFHC_93T vs 93N	exonic	Ubr3	nonsynonymous SNV	NM_001081548:c.C4927T:p.P1643S		chr2	70016361	70016361	C	T	178	0	0	147	56	0.275862	7.78e-18
	HFHC_88T vs 88N	exonic	Ubxn11	nonsynonymous SNV	NM_026257:c.C1319T:p.T440I		chr4	134126621	134126621	C	T	44	0	0	28	13	0.317073	2.38e-05
	HFHC_89T vs 89N	exonic	Ufl1	stopgain SNV	NM_026194:c.T864G:p.Y288X		chr4	25267806	25267806	A	C	84	0	0	61	21	0.256098	8.37e-08
	HFHC_87T vs 87N	exonic	Uggt2	nonsynonymous SNV	NM_001081252:c.A2414T:p.E805V		chr14	119042651	119042651	T	A	215	0	0	196	8	0.0392157	0.00293882
	HFHC_88T vs 88N	exonic	Ugt1a6a	nonsynonymous SNV	NM_145079:c.G253A:p.E85K		chr1	88138726	88138726	G	A	180	0	0	133	37	0.217647	2.6e-13
	HFHC_88T vs 88N	exonic	Uhrf1bp1	nonsynonymous SNV	NM_001080769:c.G3749A:p.G1250D		chr17	27894604	27894604	G	A	111	0	0	91	27	0.228814	3.29e-09
	HFHC_89T vs 89N	exonic	Uhrf1bp1	nonsynonymous SNV	NM_001080769:c.C1267T:p.P423S		chr17	27884586	27884586	C	T	53	0	0	38	11	0.22449	0.000163545
	HFHC_93T vs 93N	exonic;splicing	Unc13c	nonsynonymous SNV	NM_001081153:c.A5683C:p.T1895P		chr9	73540234	73540234	T	G	47	0	0	31	7	0.184211	0.00255686
	HFHC_89T vs 89N	exonic	Unc79	stopgain SNV	NM_001081017:c.T6305A:p.L2102X		chr12	103142609	103142609	T	A	269	0	0	168	60	0.263158	3.95e-23
	HFHC_87T vs 87N	exonic	Upb1	nonsynonymous SNV	NM_133995:c.T822A:p.N274K		chr10	75436176	75436176	T	A	255	0	0	240	21	0.0804598	4.02e-07
	HFHC_93T vs 93N	exonic;splicing	Urb1	nonsynonymous SNV	NM_029497:c.T1647A:p.H549Q		chr16	90788085	90788085	A	T	46	0	0	33	10	0.232558	0.000377056
	HFHC_87T vs 87N	exonic	Usp13	nonsynonymous SNV	NM_001013024:c.G1387A:p.G463S		chr3	32901967	32901967	G	A	100	0	0	108	7	0.0608696	0.0114769
	HFHC_88T vs 88N	exonic	Usp17ld	nonsynonymous SNV	NM_001001559:c.T988A:p.C330S		chr7	103250736	103250736	A	T	356	0	0	324	10	0.0299401	0.000658192
	HFHC_93T vs 93N	exonic	Usp24	nonsynonymous SNV	NM_183225:c.G6886A:p.A2296T		chr4	106420971	106420971	G	A	122	0	0	123	6	0.0465116	0.0173944
	HFHC_88T vs 88N	exonic	Usp36	nonsynonymous SNV	NM_001033528:c.C896T:p.A299V		chr11	118276154	118276154	G	A	75	1	0.0131579	53	24	0.311688	1.27e-07
	HFHC_88T vs 88N	exonic	Usp48	nonsynonymous SNV	NM_130879:c.T621A:p.N207K		chr4	137608138	137608138	T	A	184	1	0.00540541	140	48	0.255319	4.84e-15
	HFHC_96T vs 96N	exonic	Usp9x	stopgain SNV	NM_009481:c.T7413A:p.C2471X		chrX	13165466	13165466	T	A	53	0	0	38	5	0.116279	0.0157483
	HFHC_88T vs 88N	exonic	Utf1	nonsynonymous SNV	NM_009482:c.C244A:p.R82S		chr7	139944117	139944117	C	A	30	0	0	12	5	0.294118	0.00403406
	HFHC_89T vs 89N	exonic	Vamp8	nonsynonymous SNV	NM_016794:c.T251C:p.V84A		chr6	72385565	72385565	A	G	140	0	0	75	27	0.264706	7.58e-12
	HFHC_89T vs 89N	exonic	Vav1	nonsynonymous SNV	NM_001163816:c.A1882G:p.T628A		chr17	57306211	57306211	A	G	310	0	0	187	72	0.277992	4.81e-28
	HFHC_88T vs 88N	exonic	Vcan	nonsynonymous SNV	NM_019389:c.G2884A:p.E962K		chr13	89691660	89691660	C	T	359	0	0	291	76	0.207084	4.17e-25
	HFHC_89T vs 89N	exonic	Vcan	stopgain SNV	NM_019389:c.T1049A:p.L350X		chr13	89693495	89693495	A	T	70	0	0	53	27	0.3375	3.56e-09
	HFHC_88T vs 88N	exonic	Vcpip1	nonsynonymous SNV	NM_173443:c.T3029G:p.V1010G		chr1	9725116	9725116	A	C	98	1	0.010101	56	21	0.272727	7.12e-08
	HFHC_88T vs 88N	exonic	Vipr1	stopgain SNV	NM_011703:c.G754T:p.E252X		chr9	121664638	121664638	G	T	81	0	0	57	25	0.304878	4.05e-09
	HFHC_93T vs 93N	exonic	Vmn1r124	nonsynonymous SNV	NM_001166757:c.T77A:p.V26D		chr7	21260541	21260541	A	T	638	1	0.00156495	473	110	0.188679	7.51e-37
	HFHC_88T vs 88N	exonic	Vmn1r180	nonsynonymous SNV	NM_206869:c.G292A:p.V98M		chr7	23952705	23952705	G	A	399	0	0	290	97	0.250646	1.3e-33
	HFHC_88T vs 88N	exonic	Vmn1r181	nonsynonymous SNV	NM_207546:c.A616T:p.M206L		chr7	23984727	23984727	A	T	540	0	0	323	117	0.265909	1.15e-45
	HFHC_93T vs 93N	exonic	Vmn1r184	nonsynonymous SNV	NM_001167540:c.T467C:p.I156T		chr7	26267297	26267297	T	C	37	0	0	35	10	0.222222	0.00149124
	HFHC_88T vs 88N	exonic	Vmn1r199	nonsynonymous SNV	NM_134213:c.A928T:p.N310Y		chr13	22383465	22383465	A	T	596	0	0	507	50	0.0897666	4.84e-17
	HFHC_93T vs 93N	exonic	Vmn1r201	nonsynonymous SNV	NM_134221:c.A424T:p.I142L		chr13	22475041	22475041	A	T	406	1	0.002457	323	61	0.158854	1.75e-19
	HFHC_87T vs 87N	exonic	Vmn1r202	nonsynonymous SNV	NM_134224:c.T134C:p.I45T		chr13	22502112	22502112	A	G	348	0	0	272	14	0.048951	1.21e-05
	HFHC_87T vs 87N	exonic	Vmn1r207-ps	nonsynonymous SNV	NM_001166709:c.C338A:p.A113E		chr13	22726285	22726285	G	T	340	0	0	278	13	0.0446735	3.68e-05
	HFHC_88T vs 88N	exonic	Vmn1r212	nonsynonymous SNV	NM_134241:c.T797A:p.I266K		chr13	22883365	22883365	A	T	283	0	0	220	72	0.246575	4.69e-24
	HFHC_88T vs 88N	exonic	Vmn1r226	nonsynonymous SNV	NM_134191:c.T721A:p.C241S		chr17	20688228	20688228	T	A	98	0	0	71	14	0.164706	1.17e-05
	HFHC_93T vs 93N	exonic	Vmn1r227	nonsynonymous SNV	NM_134195:c.T932A:p.M311K		chr17	20736032	20736032	T	A	68	0	0	66	7	0.0958904	0.00862205
	HFHC_88T vs 88N	exonic	Vmn1r46	nonsynonymous SNV	NM_053229:c.T676C:p.S226P		chr6	89976846	89976846	T	C	238	0	0	214	62	0.224638	4.98e-19
	HFHC_93T vs 93N	exonic	Vmn1r55	nonsynonymous SNV	NM_001166706:c.G195T:p.M65I		chr7	5147228	5147228	C	A	190	0	0	180	42	0.189189	7.25e-13
	HFHC_93T vs 93N	exonic	Vmn1r67	nonsynonymous SNV	NM_134229:c.T532G:p.S178A		chr7	10447342	10447342	T	G	72	0	0	63	10	0.136986	0.000753748
	HFHC_88T vs 88N	exonic	Vmn1r69	nonsynonymous SNV	NM_145842:c.T689C:p.I230T		chr7	10580114	10580114	A	G	47	0	0	25	7	0.21875	0.00116114
	HFHC_89T vs 89N	exonic	Vmn1r82	nonsynonymous SNV	NM_134234:c.A352G:p.M118V		chr7	12305156	12305156	A	G	109	0	0	68	30	0.306122	1.15e-11
	HFHC_88T vs 88N	exonic	Vmn2r105	nonsynonymous SNV	NM_001104567:c.A1232T:p.H411L		chr17	20227329	20227329	T	A	94	0	0	76	21	0.216495	2e-07
	HFHC_89T vs 89N	exonic	Vmn2r106	nonsynonymous SNV	NM_001104568:c.G889T:p.V297F		chr17	20278759	20278759	C	A	64	0	0	45	13	0.224138	2.87e-05
	HFHC_93T vs 93N	exonic	Vmn2r116	nonsynonymous SNV	NM_001104580:c.T531A:p.D177E		chr17	23386646	23386646	T	A	322	0	0	230	64	0.217687	4.95e-23
	HFHC_93T vs 93N	exonic	Vmn2r118	nonsynonymous SNV	NM_001104582:c.A1363T:p.I455F		chr17	55608586	55608586	T	A	44	0	0	29	7	0.194444	0.00262777
	HFHC_88T vs 88N	exonic	Vmn2r16	nonsynonymous SNV	NM_001104627:c.G848A:p.R283K		chr5	109340110	109340110	G	A	337	0	0	255	70	0.215385	3.38e-24
	HFHC_93T vs 93N	exonic	Vmn2r41	nonsynonymous SNV	NM_001105073:c.A1256T:p.N419I		chr7	8150263	8150263	T	A	539	0	0	413	11	0.0259434	0.000112001
	HFHC_93T vs 93N	exonic	Vmn2r49	nonsynonymous SNV	NM_001105156:c.T1135A:p.F379I		chr7	9986428	9986428	A	T	639	0	0	477	122	0.203673	2.87e-42
	HFHC_89T vs 89N	exonic	Vmn2r5	nonsynonymous SNV	NM_001104618:c.A835G:p.T279A		chr3	64504050	64504050	T	C	487	1	0.00204918	362	60	0.14218	2.99e-20
	HFHC_87T vs 87N	exonic	Vmn2r52	nonsynonymous SNV	NM_001105191:c.T1670C:p.V557A		chr7	10159541	10159541	A	G	459	0	0	445	16	0.0347072	1.38e-05
	HFHC_89T vs 89N	exonic	Vmn2r63	nonsynonymous SNV	NM_001105060:c.T302C:p.L101P		chr7	42929166	42929166	A	G	223	0	0	161	54	0.251163	4.24e-19
	HFHC_87T vs 87N	exonic	Vmn2r69	nonsynonymous SNV	NM_001105182:c.A1978T:p.T660S		chr7	85406951	85406951	T	A	426	2	0.0046729	380	25	0.0617284	1.05e-06
	HFHC_89T vs 89N	exonic	Vmn2r69	nonsynonymous SNV	NM_001105182:c.A1486T:p.I496L		chr7	85410214	85410214	T	A	265	0	0	246	12	0.0465116	0.000181904
	HFHC_88T vs 88N	exonic	Vmn2r75	nonsynonymous SNV	NM_001102578:c.C2116G:p.L706V		chr7	86148488	86148488	G	C	403	0	0	279	86	0.235616	4.26e-31
	HFHC_89T vs 89N	exonic	Vmn2r77	nonsynonymous SNV	NM_001105188:c.A1426G:p.K476E		chr7	86803039	86803039	A	G	48	0	0	36	9	0.2	0.000921325
	HFHC_89T vs 89N	exonic	Vmn2r8	stopgain SNV	NM_001104620:c.C417A:p.Y139X		chr5	108803161	108803161	G	T	128	0	0	89	33	0.270492	4.02e-12
	HFHC_87T vs 87N	exonic	Vmn2r85	nonsynonymous SNV	NM_001102602:c.C1331T:p.P444L		chr10	130422854	130422854	G	A	421	0	0	363	13	0.0345745	5.13e-05
	HFHC_87T vs 87N	exonic	Vmn2r87	nonsynonymous SNV	NM_001103366:c.A1795G:p.I599V		chr10	130472573	130472573	T	C	637	1	0.0015674	612	42	0.0642202	4.37e-12
	HFHC_87T vs 87N	exonic	Vmn2r87	nonsynonymous SNV	NM_001103366:c.C1700T:p.S567F		chr10	130472668	130472668	G	A	808	0	0	823	32	0.0374269	4.26e-10
	HFHC_93T vs 93N	exonic	Vmn2r88	nonsynonymous SNV	NM_011686:c.A1399G:p.T467A		chr14	51415420	51415420	A	G	470	1	0.00212314	504	21	0.04	1.33e-05
	HFHC_93T vs 93N	exonic	Vmn2r95	stopgain SNV	NM_001102581:c.A922T:p.R308X		chr17	18440249	18440249	A	T	511	0	0	479	16	0.0323232	1.04e-05
	HFHC_93T vs 93N	exonic	Vmn2r96	nonsynonymous SNV	NM_001104547:c.A1118T:p.E373V		chr17	18597280	18597280	A	T	595	0	0	520	15	0.0280374	1.21e-05
	HFHC_87T vs 87N	exonic	Vmn2r99	nonsynonymous SNV	NM_001104551:c.T836A:p.L279Q		chr17	19378891	19378891	T	A	479	0	0	385	17	0.0422886	1.34e-06
	HFHC_87T vs 87N	exonic	Vprbp	nonsynonymous SNV	NM_001015507:c.C3866A:p.T1289N		chr9	106863681	106863681	C	A	172	1	0.00578035	163	15	0.0842697	0.000243038
	HFHC_89T vs 89N	exonic	Vps13b	nonsynonymous SNV	NM_177151:c.C7763A:p.A2588E		chr15	35841588	35841588	C	A	58	0	0	50	13	0.206349	0.00010668
	HFHC_88T vs 88N	exonic	Vps53	nonsynonymous SNV	NM_026664:c.C1007T:p.A336V		chr11	76114050	76114050	G	A	56	0	0	31	7	0.184211	0.00123294
	HFHC_88T vs 88N	exonic	Vrk2	nonsynonymous SNV	NM_027260:c.C1051T:p.P351S		chr11	26476673	26476673	G	A	115	0	0	84	34	0.288136	5.75e-12
	HFHC_87T vs 87N	splicing	Vwa8		NM_027906:exon30:c.3672+2T>A)		chr14	79092403	79092403	T	A	43	0	0	47	5	0.0961538	0.0448557
	HFHC_89T vs 89N	exonic	Vwf	nonsynonymous SNV	NM_011708:c.A3476T:p.H1159L		chr6	125638063	125638063	A	T	78	1	0.0126582	43	10	0.188679	0.000467104
	HFHC_88T vs 88N	exonic	Wbp1l	nonsynonymous SNV	NM_001177813:c.C955T:p.P319S		chr19	46654627	46654627	C	T	77	0	0	71	21	0.228261	8.76e-07
	HFHC_89T vs 89N	exonic	Wbscr28	nonsynonymous SNV	NM_029681:c.G281T:p.W94L		chr5	134902806	134902806	C	A	81	0	0	50	16	0.242424	8.78e-07
	HFHC_89T vs 89N	splicing	Wdr17		NM_001172152:exon28:c.3470+2T>C,NM_028220:exon29:c.3491+2T>C)		chr8	54638285	54638285	A	G	52	0	0	34	10	0.227273	0.000219971
	HFHC_96T vs 96N	exonic	Wdr24	nonsynonymous SNV	NM_173741:c.C2332A:p.H778N		chr17	25828542	25828542	C	A	104	0	0	93	5	0.0510204	0.0254698
	HFHC_89T vs 89N	exonic	Wdr38	nonsynonymous SNV	NM_029687:c.A34G:p.T12A		chr2	38998426	38998426	A	G	117	0	0	99	34	0.255639	4.94e-11
	HFHC_88T vs 88N	exonic	Wdr43	nonsynonymous SNV	NM_175639:c.C1929A:p.D643E		chr17	71657556	71657556	C	A	46	0	0	27	9	0.25	0.000321251
	HFHC_89T vs 89N	exonic;splicing	Wdr47	nonsynonymous SNV	NM_181400:c.T328A:p.L110M		chr3	108618490	108618490	T	A	44	0	0	35	14	0.285714	4.55e-05
	HFHC_87T vs 87N	exonic	Wdr96	nonsynonymous SNV	NM_027559:c.A661G:p.T221A		chr19	47823151	47823151	T	C	48	0	0	53	6	0.101695	0.0249316
	HFHC_88T vs 88N	exonic	Wfdc5	nonsynonymous SNV	NM_145369:c.A47T:p.E16V		chr2	164182607	164182607	T	A	61	0	0	55	14	0.202899	7.07e-05
	HFHC_89T vs 89N	exonic	Wipi2	nonsynonymous SNV	NM_178398:c.T137A:p.L46Q		chr5	142638264	142638264	T	A	127	0	0	92	36	0.28125	9.6e-13
	HFHC_93T vs 93N	exonic	Wwc2	nonsynonymous SNV	NM_133791:c.C2126T:p.T709I		chr8	47863931	47863931	G	A	102	0	0	125	33	0.208861	1.66e-08
	HFHC_89T vs 89N	exonic	Xirp1	nonsynonymous SNV	NM_011724:c.T2171C:p.I724T		chr9	120017645	120017645	A	G	63	0	0	55	14	0.202899	5.65e-05
	HFHC_93T vs 93N	exonic	Xirp2	nonsynonymous SNV	NM_001024618:c.C8311A:p.Q2771K		chr2	67515727	67515727	C	A	68	0	0	47	12	0.20339	5.21e-05
	HFHC_96T vs 96N	exonic	Xpnpep1	nonsynonymous SNV	NM_133216:c.T718C:p.F240L		chr19	53010098	53010098	A	G	216	0	0	186	10	0.0510204	0.000524845
	HFHC_89T vs 89N	exonic	Xpr1	nonsynonymous SNV	NM_011273:c.C408A:p.S136R		chr1	155332202	155332202	G	T	84	0	0	76	18	0.191489	4.36e-06
	HFHC_88T vs 88N	exonic	Xylt1	nonsynonymous SNV	NM_175645:c.C773T:p.A258V		chr7	117548975	117548975	C	T	69	0	0	62	20	0.243902	1.48e-06
	HFHC_87T vs 87N	exonic	Yipf7	nonsynonymous SNV	NM_023784:c.C641T:p.T214I		chr5	69517160	69517160	G	A	129	0	0	133	6	0.0431655	0.0184611
	HFHC_88T vs 88N	exonic	Ythdc2	nonsynonymous SNV	NM_001163013:c.G331A:p.A111T		chr18	44833029	44833029	G	A	40	0	0	30	11	0.268293	0.000260592
	HFHC_88T vs 88N	exonic	Zan	nonsynonymous SNV	NM_011741:c.G8990A:p.C2997Y		chr5	137419212	137419212	C	T	148	0	0	80	33	0.292035	4.59e-14
	HFHC_89T vs 89N	exonic	Zan	nonsynonymous SNV	NM_011741:c.A8332T:p.T2778S		chr5	137424023	137424023	T	A	179	0	0	122	45	0.269461	1.67e-16
	HFHC_93T vs 93N	exonic	Zbbx	nonsynonymous SNV	NM_172515:c.A1845T:p.L615F		chr3	75052416	75052416	T	A	65	0	0	54	19	0.260274	1.56e-06
	HFHC_96T vs 96N	exonic	Zbtb22	nonsynonymous SNV	NM_020625:c.T938G:p.L313R		chr17	33917820	33917820	T	G	142	0	0	156	7	0.0429448	0.0117117
	HFHC_88T vs 88N	exonic	Zbtb25	nonsynonymous SNV	NM_001172104:c.A587G:p.E196G		chr12	76349860	76349860	T	C	73	0	0	44	19	0.301587	8.09e-08
	HFHC_89T vs 89N	exonic	Zbtb4	nonsynonymous SNV	NM_029348:c.T329A:p.V110D		chr11	69776199	69776199	T	A	57	0	0	30	17	0.361702	2e-07
	HFHC_88T vs 88N	exonic	Zbtb7c	nonsynonymous SNV	NM_145356:c.A545T:p.D182V		chr18	76137387	76137387	A	T	31	0	0	26	10	0.277778	0.00102497
	HFHC_87T vs 87N	exonic	Zbtbd6	nonsynonymous SNV	NM_001034882:c.T1429A:p.Y477N		chr14	79453295	79453295	T	A	200	0	0	179	10	0.0529101	0.000646539
	HFHC_96T vs 96N	exonic	Zc4h2	nonsynonymous SNV	NM_001003916:c.A83G:p.K28R		chrX	95645449	95645449	T	C	61	0	0	47	6	0.113208	0.00860822
	HFHC_88T vs 88N	exonic	Zcchc8	nonsynonymous SNV	NM_027494:c.T789A:p.D263E		chr5	123708087	123708087	A	T	46	0	0	22	7	0.241379	0.000786355
	HFHC_88T vs 88N	exonic	Zdhhc21	nonsynonymous SNV	NM_026647:c.T213A:p.D71E		chr4	82844144	82844144	A	T	71	0	0	64	15	0.189873	3.32e-05
	HFHC_88T vs 88N	exonic	Zdhhc6	nonsynonymous SNV	NM_001033573:c.G850A:p.G284R		chr19	55304463	55304463	C	T	56	0	0	54	11	0.169231	0.000701053
	HFHC_89T vs 89N	exonic	Zfc3h1	stopgain SNV	NM_001033261:c.C2911T:p.R971X		chr10	115411804	115411804	C	T	73	0	0	52	15	0.223881	6.32e-06
	HFHC_87T vs 87N	exonic	Zfp101	nonsynonymous SNV	NM_009542:c.T655A:p.F219I		chr17	33382126	33382126	A	T	185	0	0	172	6	0.0337079	0.0133087
	HFHC_96T vs 96N	exonic	Zfp106	nonsynonymous SNV	NM_011743:c.C2276T:p.T759I		chr2	120533718	120533718	G	A	182	0	0	181	8	0.042328	0.00421207
	HFHC_88T vs 88N	exonic	Zfp109	nonsynonymous SNV	NM_020262:c.G1912A:p.V638I		chr7	24228071	24228071	C	T	106	0	0	66	15	0.185185	1.59e-06
	HFHC_89T vs 89N	exonic	Zfp148	nonsynonymous SNV	NM_011749:c.T83C:p.V28A		chr16	33434724	33434724	T	C	78	0	0	59	18	0.233766	1.1e-06
	HFHC_93T vs 93N	exonic	Zfp26	nonsynonymous SNV	NM_011753:c.A50G:p.N17S		chr9	20444961	20444961	T	C	102	0	0	57	13	0.185714	4.08e-06
	HFHC_88T vs 88N	exonic	Zfp334	nonsynonymous SNV	NM_178411:c.A239G:p.D80G		chr2	165381883	165381883	T	C	106	0	0	76	29	0.27619	1.7e-10
	HFHC_89T vs 89N	exonic	Zfp395	nonsynonymous SNV	NM_199029:c.T753A:p.D251E		chr14	65391453	65391453	T	A	88	0	0	65	21	0.244186	9.17e-08
	HFHC_88T vs 88N	exonic	Zfp455	nonsynonymous SNV	NM_001048204:c.C1319T:p.A440V		chr13	67207988	67207988	C	T	152	0	0	104	32	0.235294	4.23e-12
	HFHC_89T vs 89N	exonic	Zfp46	nonsynonymous SNV	NM_009557:c.T373A:p.C125S		chr4	136290229	136290229	T	A	32	0	0	15	5	0.25	0.00596546
	HFHC_93T vs 93N	exonic	Zfp474	nonsynonymous SNV	NM_025749:c.T943C:p.S315P		chr18	52639219	52639219	T	C	63	0	0	42	11	0.207547	9.7e-05
	HFHC_88T vs 88N	exonic	Zfp518b	nonsynonymous SNV	NM_001177902:c.T939A:p.N313K		chr5	38673722	38673722	A	T	193	0	0	141	33	0.189655	3.47e-12
	HFHC_93T vs 93N	exonic	Zfp592	nonsynonymous SNV	NM_178707:c.C3629T:p.T1210M		chr7	81041703	81041703	C	T	62	0	0	61	13	0.175676	0.000216333
	HFHC_88T vs 88N	exonic	Zfp618	nonsynonymous SNV	NM_028326:c.A176G:p.E59G		chr4	63079938	63079938	A	G	84	0	0	68	20	0.227273	4.59e-07
	HFHC_88T vs 88N	exonic	Zfp651	nonsynonymous SNV	NM_001166644:c.G478A:p.V160M		chr9	121763093	121763093	G	A	46	0	0	42	17	0.288136	1.69e-05
	HFHC_89T vs 89N	exonic	Zfp651	nonsynonymous SNV	NM_001166644:c.G1496T:p.R499L		chr9	121764111	121764111	G	T	61	0	0	41	10	0.196078	0.000225779
	HFHC_88T vs 88N	exonic	Zfp735	nonsynonymous SNV	NM_001126489:c.C1124G:p.T375R		chr11	73711355	73711355	C	G	56	0	0	37	14	0.27451	1.06e-05
	HFHC_89T vs 89N	exonic	Zfp758	nonsynonymous SNV	NM_145484:c.T446C:p.I149T		chr17	22375076	22375076	T	C	64	0	0	48	22	0.314286	9.56e-08
	HFHC_88T vs 88N	exonic	Zfp827	nonsynonymous SNV	NM_178267:c.G3133A:p.E1045K		chr8	79186265	79186265	G	A	95	0	0	64	26	0.288889	8.37e-10
	HFHC_93T vs 93N	splicing	Zfp942				chr17	21954052	21954052	A	T	104	0	0	72	23	0.242105	8.47e-09
	HFHC_87T vs 87N	exonic	Zfp957	nonsynonymous SNV	NM_001033215:c.A1195G:p.R399G		chr14	79213163	79213163	T	C	151	0	0	133	7	0.05	0.00550866
	HFHC_88T vs 88N	exonic	Zfp963	nonsynonymous SNV	NM_001200023:c.T745G:p.F249V		chr8	69743057	69743057	A	C	50	0	0	40	10	0.2	0.00059342
	HFHC_93T vs 93N	exonic	Zfr	nonsynonymous SNV	NM_011767:c.T2455C:p.S819P		chr15	12162220	12162220	T	C	86	1	0.0114943	64	13	0.168831	0.000254948
	HFHC_88T vs 88N	exonic	Zfr2	nonsynonymous SNV	NM_001034895:c.G1060A:p.D354N		chr10	81243688	81243688	G	A	44	0	0	34	7	0.170732	0.00455483
	HFHC_89T vs 89N	exonic	Zfr2	nonsynonymous SNV	NM_001034895:c.T2237A:p.M746K		chr10	81249689	81249689	T	A	148	0	0	114	29	0.202797	2.26e-10
	HFHC_88T vs 88N	exonic	Zfyve26	nonsynonymous SNV	NM_001008550:c.T830A:p.V277E		chr12	79287413	79287413	A	T	77	2	0.0253165	54	16	0.228571	0.000118001
	HFHC_87T vs 87N	exonic	Zhx3	nonsynonymous SNV	NM_177263:c.T35A:p.M12K		chr2	160782211	160782211	A	T	74	0	0	61	5	0.0757576	0.0214333
	HFHC_88T vs 88N	exonic	Zmym1	nonsynonymous SNV	NM_026670:c.C1667T:p.A556V		chr4	127048927	127048927	G	A	68	0	0	61	16	0.207792	1.77e-05
	HFHC_89T vs 89N	exonic	Zmym4	nonsynonymous SNV	NM_001114399:c.T2723A:p.V908D		chr4	126900613	126900613	A	T	48	0	0	40	9	0.183673	0.00143754
	HFHC_88T vs 88N	exonic	Zmym6	nonsynonymous SNV	NM_177462:c.T1106A:p.M369K		chr4	127104278	127104278	T	A	47	0	0	43	9	0.173077	0.00212537
	HFHC_87T vs 87N	exonic	Zmynd10	nonsynonymous SNV	NM_053253:c.C584A:p.T195K		chr9	107549353	107549353	C	A	57	0	0	57	7	0.109375	0.00983866
	HFHC_88T vs 88N	splicing	Zmynd15		NM_001029929:exon6:c.1279+2T>C)		chr11	70463593	70463593	T	C	65	0	0	69	11	0.1375	0.00103569
	HFHC_88T vs 88N	exonic	Zp3r	nonsynonymous SNV	NM_009581:c.G365A:p.S122N		chr1	130615171	130615171	C	T	250	0	0	195	52	0.210526	7.9e-18
	HF_82T vs 82N	exonic	1700022I11Rik	nonsynonymous SNV	NM_026088:c.G739A:p.E247K		chr4	42971407	42971407	G	A	247	0	0	301	13	0.0414013	0.000473219
	HF_82T vs 82N	exonic	4921517D22Rik	nonsynonymous SNV	NM_183290:c.G214A:p.E72K		chr13	59690803	59690803	C	T	84	0	0	77	5	0.0609756	0.027604
	HF_82T vs 82N	exonic	4930503B20Rik	nonsynonymous SNV	NM_029144:c.A284G:p.D95G		chr3	146650868	146650868	T	C	285	0	0	259	10	0.0371747	0.000667395
	HF_83T vs 83N	exonic	9330159F19Rik	nonsynonymous SNV	NM_001162537:c.T924G:p.I308M		chr10	29224556	29224556	T	G	99	0	0	100	6	0.0566038	0.0178168
	HF_82T vs 82N	splicing	Aars		NM_146217:exon18:c.2520+2T>A)		chr8	111054010	111054010	T	A	76	1	0.012987	76	5	0.0617284	0.117043
	HF_82T vs 82N	exonic	Abca14	nonsynonymous SNV	NM_026458:c.T17C:p.M6T		chr7	120207395	120207395	T	C	127	0	0	136	7	0.048951	0.0108916
	HF_82T vs 82N	exonic	Acan	nonsynonymous SNV	NM_007424:c.G1261A:p.A421T		chr7	79091148	79091148	G	A	51	0	0	42	5	0.106383	0.0225875
	HF_85T vs 85N	exonic	Actn2	nonsynonymous SNV	NM_033268:c.A1091G:p.E364G		chr13	12291676	12291676	T	C	178	0	0	174	8	0.043956	0.00394834
	HF_83T vs 83N	exonic	Adm2	nonsynonymous SNV	NM_182928:c.A40T:p.I14F		chr15	89323327	89323327	A	T	179	0	0	167	7	0.0402299	0.0066426
	HF_83T vs 83N	exonic	Agmo	nonsynonymous SNV	NM_178767:c.T1298C:p.V433A		chr12	37581478	37581478	T	C	145	0	0	144	5	0.033557	0.0323294
	HF_82T vs 82N	exonic	Ankhd1	stopgain SNV	NM_175375:c.C3055T:p.Q1019X		chr18	36632108	36632108	C	T	87	0	0	66	5	0.0704225	0.0169144
	HF_83T vs 83N	exonic	Atm	nonsynonymous SNV	NM_007499:c.T6524A:p.V2175E		chr9	53460966	53460966	A	T	98	0	0	86	6	0.0652174	0.0118185
	HF_82T vs 82N	exonic	Atp1a3	nonsynonymous SNV	NM_144921:c.T1330C:p.S444P		chr7	24994239	24994239	A	G	119	0	0	85	5	0.0555556	0.0138782
	HF_82T vs 82N	exonic	Bfsp1	stopgain SNV	NM_009751:c.C1747T:p.Q583X		chr2	143826911	143826911	G	A	152	0	0	140	8	0.0540541	0.00317989
	HF_85T vs 85N	exonic	Btbd7	nonsynonymous SNV	NM_172806:c.T1061G:p.V354G		chr12	102837719	102837719	A	C	92	0	0	85	5	0.0555556	0.027915
	HF_82T vs 82N	exonic	C1qtnf9	nonsynonymous SNV	NM_183175:c.T936A:p.N312K		chr14	60779958	60779958	T	A	91	0	0	67	6	0.0821918	0.00691004
	HF_85T vs 85N	exonic	Cdc16	nonsynonymous SNV	NM_027276:c.T1678C:p.S560P		chr8	13781446	13781446	T	C	105	0	0	98	5	0.0485437	0.028321
	HF_82T vs 82N	exonic	Chmp2b	nonsynonymous SNV	NM_026879:c.A421G:p.M141V		chr16	65545280	65545280	T	C	186	0	0	199	7	0.0339806	0.010537
	HF_82T vs 82N	exonic	Cyp2d34	nonsynonymous SNV	NM_145474:c.T524G:p.I175S		chr15	82618410	82618410	A	C	480	0	0	432	13	0.0292135	6.74e-05
	HF_83T vs 83N	exonic	Ddah2	nonsynonymous SNV	NM_001190449:c.A620G:p.Y207C		chr17	35061504	35061504	A	G	133	0	0	144	6	0.04	0.0211363
	HF_82T vs 82N	exonic;splicing	Dmbt1	nonsynonymous SNV	NM_007769:c.A2555T:p.D852V		chr7	131085377	131085377	A	T	148	0	0	121	5	0.0396825	0.0196858
	HF_82T vs 82N	exonic	Dnm3	nonsynonymous SNV	NM_001038619:c.A769G:p.K257E		chr1	162321032	162321032	T	C	79	0	0	93	5	0.0510204	0.0496594
	HF_83T vs 83N	exonic	Dsg1b	nonsynonymous SNV	NM_181682:c.C2855T:p.T952I		chr18	20409292	20409292	C	T	616	0	0	606	19	0.0304	1.91e-06
	HF_82T vs 82N	exonic	Dst	nonsynonymous SNV	NM_134448:c.A9919G:p.S3307G	rs32764650	chr1	34193246	34193246	A	G	64	0	0	70	6	0.0789474	0.0233026
	HF_82T vs 82N	splicing	Epha5		NM_007937:exon7:c.1202-2A>T)		chr5	84142385	84142385	T	A	120	0	0	115	10	0.08	0.000994936
	HF_82T vs 82N	exonic	Fbxw14	nonsynonymous SNV	NM_015793:c.C87A:p.N29K		chr9	109287553	109287553	G	T	785	0	0	556	22	0.0380623	5.03e-09
	HF_82T vs 82N	exonic	Fga	nonsynonymous SNV	NM_001111048:c.T993A:p.D331E		chr3	83031312	83031312	T	A	145	0	0	133	5	0.0362319	0.0265505
	HF_82T vs 82N	exonic	Fry	nonsynonymous SNV	NM_172887:c.T2897C:p.V966A		chr5	150395768	150395768	T	C	127	0	0	111	6	0.0512821	0.0113529
	HF_85T vs 85N	exonic	Galnt14	stopgain SNV	NM_027864:c.C790T:p.Q264X		chr17	73525329	73525329	G	A	113	0	0	120	5	0.04	0.0384469
	HF_85T vs 85N	exonic	Gdnf	nonsynonymous SNV	NM_010275:c.T655C:p.F219L		chr15	7834764	7834764	T	C	129	0	0	96	5	0.0495049	0.0154284
	HF_85T vs 85N	exonic	Gm13119	nonsynonymous SNV	NM_001034101:c.A983G:p.H328R		chr4	144363374	144363374	A	G	200	0	0	144	5	0.033557	0.0136413
	HF_83T vs 83N	exonic	Gm5347	nonsynonymous SNV	NM_001079931:c.T1892C:p.V631A		chr8	43674070	43674070	A	G	402	0	0	360	12	0.0322581	0.000138351
	HF_83T vs 83N	exonic	Gm5347	nonsynonymous SNV	NM_001079931:c.T79A:p.Y27N		chr8	43675883	43675883	A	T	371	0	0	339	15	0.0423729	1.83e-05
	HF_82T vs 82N	exonic	Gm5934	nonsynonymous SNV	NM_001100444:c.T189A:p.N63K		chrX	24492797	24492797	A	T	149	0	0	175	7	0.0384615	0.0144119
	HF_82T vs 82N	exonic	Gstm3	nonsynonymous SNV	NM_010359:c.T156A:p.N52K		chr3	107968157	107968157	A	T	231	1	0.00431035	219	11	0.0478261	0.00274126
	HF_82T vs 82N	exonic	H2-M5	nonsynonymous SNV	NM_001115075:c.G211A:p.E71K		chr17	36989070	36989070	C	T	239	0	0	200	10	0.047619	0.000445725
	HF_82T vs 82N	exonic	Hydin	nonsynonymous SNV	NM_172916:c.T9536C:p.I3179T		chr8	110557633	110557633	T	C	158	0	0	120	6	0.047619	0.00712738
	HF_85T vs 85N	exonic	Iapp	nonsynonymous SNV	NM_010491:c.A10T:p.I4F		chr6	142298858	142298858	A	T	138	0	0	106	5	0.045045	0.0167302
	HF_85T vs 85N	exonic	Kif27	nonsynonymous SNV	NM_175214:c.A1901T:p.Q634L		chr13	58328934	58328934	T	A	147	0	0	102	5	0.046729	0.012554
	HF_85T vs 85N	exonic	Kif3c	nonsynonymous SNV	NM_008445:c.T87A:p.H29Q		chr12	3366067	3366067	T	A	84	0	0	85	5	0.0555556	0.03504
	HF_82T vs 82N	exonic	Kif3c	nonsynonymous SNV	NM_008445:c.G2210A:p.R737Q		chr12	3402522	3402522	G	A	93	0	0	80	7	0.0804598	0.00541345
	HF_83T vs 83N	exonic	Kir3dl2	nonsynonymous SNV	NM_177748:c.T1129C:p.S377P		chrX	136448798	136448798	A	G	248	1	0.00401606	203	13	0.0601852	0.000313579
	HF_83T vs 83N	exonic	Klb	nonsynonymous SNV	NM_031180:c.T230C:p.L77P		chr5	65348641	65348641	T	C	107	0	0	98	6	0.0576923	0.0133008
	HF_82T vs 82N	exonic	Kng1	nonsynonymous SNV	NM_001102411:c.T1326A:p.H442Q		chr16	23079177	23079177	T	A	84	0	0	96	6	0.0588235	0.025401
	HF_82T vs 82N	exonic	Lrba	nonsynonymous SNV	NM_001077687:c.T6391A:p.S2131T		chr3	86605924	86605924	T	A	67	0	0	67	5	0.0694444	0.0347984
	HF_82T vs 82N	exonic	Lrrc16a	nonsynonymous SNV	NM_026825:c.A1444T:p.I482F		chr13	24099627	24099627	T	A	100	0	0	108	7	0.0608696	0.0114769
	HF_85T vs 85N	exonic	Madd	nonsynonymous SNV	NM_001177720:c.T1027C:p.Y343H		chr2	91176221	91176221	A	G	88	1	0.011236	80	5	0.0588235	0.0950141
	HF_82T vs 82N	exonic	Magea6	nonsynonymous SNV	NM_020019:c.T236C:p.I79T		chrX	154924823	154924823	A	G	208	0	0	153	23	0.130682	7.02e-09
	HF_82T vs 82N	exonic	Mettl7a2	nonsynonymous SNV	NM_001024672:c.T235A:p.C79S		chr15	100353444	100353444	T	A	50	0	0	42	5	0.106383	0.0238019
	HF_82T vs 82N	exonic	Mmp13	nonsynonymous SNV	NM_008607:c.A530G:p.Y177C		chr9	7274224	7274224	A	G	114	0	0	121	5	0.0396825	0.0383814
	HF_85T vs 85N	exonic	Ms4a4b	nonsynonymous SNV	NM_021718:c.C566T:p.P189L		chr19	11462984	11462984	C	T	222	0	0	238	7	0.0285714	0.0104956
	HF_83T vs 83N	exonic	Muc20	nonsynonymous SNV	NM_001145874:c.A278G:p.N93S		chr16	32794728	32794728	T	C	146	0	0	123	7	0.0538462	0.00471186
	HF_85T vs 85N	exonic	Muc5ac	nonsynonymous SNV	NM_010844:c.G1807T:p.A603S		chr7	141796328	141796328	G	T	145	0	0	139	5	0.0347222	0.029645
	HF_82T vs 82N	exonic	Mylip	nonsynonymous SNV	NM_153789:c.T862C:p.Y288H		chr13	45408390	45408390	T	C	30	0	0	38	5	0.116279	0.0640863
	HF_83T vs 83N	exonic	Mylk	nonsynonymous SNV	NM_139300:c.T4243C:p.C1415R		chr16	34963708	34963708	T	C	180	0	0	179	6	0.0324324	0.0162796
	HF_82T vs 82N	exonic	Naa50	stopgain SNV	NM_028108:c.T90G:p.Y30X		chr16	44156494	44156494	T	G	109	0	0	74	5	0.0632911	0.0121503
	HF_82T vs 82N	exonic	Ncs1	nonsynonymous SNV	NM_019681:c.T455A:p.I152N		chr2	31284720	31284720	T	A	119	0	0	106	6	0.0535714	0.0121038
	HF_85T vs 85N	exonic	Nlrp4f	nonsynonymous SNV	NM_175290:c.A740T:p.D247V		chr13	65195090	65195090	T	A	277	1	0.00359712	202	7	0.0334928	0.0127845
	HF_82T vs 82N	exonic	Nucb2	nonsynonymous SNV	NM_001130479:c.T65A:p.L22Q		chr7	116521901	116521901	T	A	71	0	0	64	7	0.0985915	0.00669049
	HF_83T vs 83N	exonic	Nxn	nonsynonymous SNV	NM_008750:c.C462G:p.I154M		chr11	76278490	76278490	G	C	157	0	0	167	7	0.0402299	0.0104642
	HF_85T vs 85N	exonic	Obscn	nonsynonymous SNV	NM_001171512:c.G12064A:p.A4022T		chr11	59060862	59060862	C	T	292	0	0	274	10	0.0352113	0.000782494
	HF_82T vs 82N	exonic	Olfr1042	nonsynonymous SNV	NM_001011777:c.G260A:p.R87H		chr2	86160109	86160109	C	T	159	0	0	155	12	0.0718563	0.000267452
	HF_82T vs 82N	exonic	Olfr1168	nonsynonymous SNV	NM_146531:c.T408A:p.H136Q		chr2	88185286	88185286	T	A	203	0	0	231	8	0.0334728	0.00691916
	HF_82T vs 82N	exonic	Olfr1295	nonsynonymous SNV	NM_146403:c.G739A:p.V247M		chr2	111564704	111564704	C	T	122	0	0	111	6	0.0512821	0.0128713
	HF_82T vs 82N	exonic	Olfr1382	nonsynonymous SNV	NM_001011790:c.T911C:p.L304P		chr11	49536097	49536097	T	C	348	1	0.00286533	407	17	0.0400943	0.000281074
	HF_83T vs 83N	exonic	Olfr1451	nonsynonymous SNV	NM_146705:c.T211A:p.Y71N		chr19	12999198	12999198	T	A	122	0	0	119	5	0.0403226	0.0312421
	HF_82T vs 82N	exonic	Olfr170	stopgain SNV	NM_146957:c.C21A:p.Y7X		chr16	19606646	19606646	G	T	113	0	0	130	7	0.0510949	0.0138234
	HF_83T vs 83N	exonic	Olfr332	nonsynonymous SNV	NM_001011770:c.T611C:p.I204T		chr11	58490143	58490143	A	G	61	0	0	86	5	0.0549451	0.0735049
	HF_82T vs 82N	exonic	Olfr366	nonsynonymous SNV	NM_001005569:c.C730A:p.H244N		chr2	37220220	37220220	C	A	132	0	0	143	7	0.0466667	0.0112665
	HF_83T vs 83N	exonic	Olfr418-ps1	nonsynonymous SNV	NM_146651:c.G637A:p.V213I		chr1	173270813	173270813	G	A	129	0	0	127	7	0.0522388	0.00823799
	HF_82T vs 82N	exonic	Olfr640	stopgain SNV	NM_146822:c.T762G:p.Y254X		chr7	104021555	104021555	A	C	53	0	0	58	5	0.0793651	0.0438236
	HF_83T vs 83N	exonic	Olfr851	nonsynonymous SNV	NM_146905:c.A383G:p.Q128R		chr9	19497132	19497132	A	G	166	0	0	154	7	0.0434783	0.0065554
	HF_83T vs 83N	exonic	Os9	nonsynonymous SNV	NM_001171026:c.C722T:p.P241L		chr10	127100153	127100153	G	A	133	0	0	144	5	0.033557	0.0398771
	HF_85T vs 85N	exonic	Palmd	nonsynonymous SNV	NM_023245:c.T159A:p.D53E		chr3	116948003	116948003	A	T	136	0	0	142	5	0.0340136	0.0365791
	HF_85T vs 85N	exonic;splicing	Pde6b	nonsynonymous SNV	NM_008806:c.A2021G:p.K674R		chr5	108427694	108427694	A	G	152	0	0	119	6	0.048	0.00789514
	HF_85T vs 85N	exonic	Pglyrp4	nonsynonymous SNV	NM_001165968:c.G746A:p.S249N		chr3	90735559	90735559	G	A	75	0	0	64	5	0.0724638	0.0233645
	HF_83T vs 83N	exonic	Phip	nonsynonymous SNV	NM_001081216:c.C632T:p.A211V		chr9	82933036	82933036	G	A	110	0	0	139	5	0.0347222	0.0568022
	HF_85T vs 85N	exonic	Pipox	nonsynonymous SNV	NM_008952:c.C782T:p.A261V		chr11	77882642	77882642	G	A	102	0	0	90	5	0.0526316	0.0246631
	HF_82T vs 82N	exonic	Pitrm1	stopgain SNV	NM_145131:c.T2715A:p.Y905X		chr13	6577462	6577462	T	A	32	0	0	23	5	0.178571	0.017995
	HF_83T vs 83N	exonic	Pld2	nonsynonymous SNV	NM_008876:c.T188A:p.V63D		chr11	70541141	70541141	T	A	262	0	0	287	9	0.0304054	0.00313868
	HF_83T vs 83N	exonic	Plekhg3	nonsynonymous SNV	NM_153804:c.T1226G:p.I409S		chr12	76565797	76565797	T	G	160	0	0	142	9	0.0596026	0.00132174
	HF_85T vs 85N	exonic	Ppp1r32	nonsynonymous SNV	NM_133689:c.A608T:p.E203V		chr19	10478276	10478276	T	A	127	0	0	115	8	0.0650407	0.00304733
	HF_82T vs 82N	exonic	Pramel1	nonsynonymous SNV	NM_031377:c.T584G:p.L195R		chr4	143397340	143397340	T	G	133	0	0	129	5	0.0373134	0.0306582
	HF_85T vs 85N	exonic	Prl3d1	stopgain SNV	NM_001205322:c.A601T:p.K201X		chr13	27100047	27100047	A	T	259	0	0	212	8	0.0363636	0.00184631
	HF_82T vs 82N	exonic	Ptgir	nonsynonymous SNV	NM_008967:c.G968T:p.R323L		chr7	16908834	16908834	G	T	307	0	0	263	11	0.040146	0.00023034
	HF_82T vs 82N	exonic	Rmdn3	nonsynonymous SNV	NM_001033136:c.T728A:p.L243Q		chr2	119147391	119147391	A	T	127	0	0	122	6	0.046875	0.01507
	HF_83T vs 83N	exonic	Rp1l1	nonsynonymous SNV	NM_146246:c.C2791T:p.R931C		chr14	64029757	64029757	C	T	110	0	0	113	5	0.0423729	0.0356147
	HF_83T vs 83N	exonic	Scaf1	nonsynonymous SNV	NM_001008422:c.C1630T:p.R544C		chr7	45007824	45007824	G	A	85	0	0	129	5	0.0373134	0.0832707
	HF_83T vs 83N	exonic	Scaf11	nonsynonymous SNV	NM_028148:c.T4169A:p.I1390N		chr15	96415105	96415105	A	T	225	0	0	218	8	0.0353982	0.00373385
	HF_82T vs 82N	exonic	Scn8a	nonsynonymous SNV	NM_011323:c.A5401T:p.I1801F		chr15	101040152	101040152	A	T	177	0	0	152	6	0.0379747	0.0104595
	HF_85T vs 85N	exonic	Sdr42e1	nonsynonymous SNV	NM_028725:c.G326T:p.R109L		chr8	117663575	117663575	C	A	185	0	0	150	8	0.0506329	0.00183826
	HF_82T vs 82N	exonic	Sesn1	nonsynonymous SNV	NM_001162908:c.A67G:p.T23A		chr10	41811088	41811088	A	G	104	0	0	100	7	0.0654206	0.00780492
	HF_82T vs 82N	exonic	Shkbp1	nonsynonymous SNV	NM_138676:c.T8C:p.V3A		chr7	27355949	27355949	A	G	88	0	0	93	11	0.105769	0.000911955
	HF_82T vs 82N	exonic	Skint7	nonsynonymous SNV	NM_001142775:c.C671T:p.T224I		chr4	111982181	111982181	C	T	217	0	0	201	11	0.0518868	0.000375167
	HF_83T vs 83N	exonic	Slc17a1	nonsynonymous SNV	NM_001170638:c.T956G:p.M319R		chr13	23880418	23880418	T	G	594	1	0.00168067	631	15	0.0232198	0.000427263
	HF_83T vs 83N	exonic	Slc25a36	nonsynonymous SNV	NM_138756:c.C548T:p.S183F		chr9	97080387	97080387	G	A	107	0	0	99	7	0.0660377	0.00682166
	HF_83T vs 83N	exonic	Slc37a1	nonsynonymous SNV	NM_001242427:c.A574G:p.I192V		chr17	31322109	31322109	A	G	143	0	0	139	8	0.0544218	0.0039581
	HF_82T vs 82N	exonic	Slitrk5	nonsynonymous SNV	NM_198865:c.C592T:p.R198C		chr14	111679537	111679537	C	T	131	0	0	123	6	0.0465116	0.0140508
	HF_83T vs 83N	exonic	Smr3a	nonsynonymous SNV	NM_011422:c.A89T:p.D30V		chr5	88008063	88008063	A	T	147	0	0	150	6	0.0384615	0.0177609
	HF_85T vs 85N	exonic	Snap91	nonsynonymous SNV	NM_001277982:c.A857G:p.E286G		chr9	86815451	86815451	T	C	114	0	0	132	5	0.0364963	0.0468369
	HF_82T vs 82N	exonic	Snrpb	nonsynonymous SNV	NM_009225:c.T200A:p.L67H		chr2	130175397	130175397	A	T	107	0	0	97	5	0.0490196	0.0263016
	HF_82T vs 82N	exonic	Snx6	nonsynonymous SNV	NM_026998:c.T790A:p.C264S		chr12	54760403	54760403	A	T	97	1	0.0102041	83	5	0.0568182	0.0826452
	HF_82T vs 82N	exonic;splicing	Spp1	nonsynonymous SNV	NM_001204233:c.T56C:p.V19A		chr5	104436542	104436542	T	C	111	0	0	103	5	0.0462963	0.0278025
	HF_82T vs 82N	exonic	Ston1	stopgain SNV	NM_029858:c.T1935A:p.C645X		chr17	88644357	88644357	T	A	86	0	0	68	6	0.0810811	0.00874103
	HF_83T vs 83N	exonic	Tal2	nonsynonymous SNV	NM_009317:c.T230A:p.L77H		chr4	53786050	53786050	T	A	124	0	0	138	8	0.0547945	0.0066776
	HF_82T vs 82N	exonic	Tead4	nonsynonymous SNV	NM_001080979:c.T838A:p.C280S		chr6	128230642	128230642	A	T	69	0	0	70	6	0.0789474	0.0188069
	HF_83T vs 83N	exonic	Tecta	nonsynonymous SNV	NM_009347:c.T3541A:p.L1181M		chr9	42366670	42366670	A	T	82	0	0	93	5	0.0510204	0.045613
	HF_85T vs 85N	exonic	Tgtp2	nonsynonymous SNV	NM_001145164:c.A760T:p.T254S		chr11	49058984	49058984	T	A	202	0	0	139	6	0.0413793	0.00500724
	HF_82T vs 82N	exonic	Tmc7	nonsynonymous SNV	NM_172476:c.G401A:p.R134Q		chr7	118564270	118564270	C	T	206	0	0	173	10	0.0546448	0.000464491
	HF_85T vs 85N	exonic	Tnr	nonsynonymous SNV	NM_022312:c.A2893T:p.T965S		chr1	159892047	159892047	A	T	153	2	0.0129032	167	6	0.0346821	0.180447
	HF_82T vs 82N	exonic	Trabd2b	nonsynonymous SNV	NM_001085549:c.G140T:p.R47L		chr4	114408930	114408930	G	T	140	0	0	125	6	0.0458015	0.0120109
	HF_82T vs 82N	exonic	Trrap	nonsynonymous SNV	NM_001081362:c.C8209A:p.Q2737K		chr5	144833336	144833336	C	A	144	0	0	139	8	0.0544218	0.00384928
	HF_82T vs 82N	exonic	Ttn	nonsynonymous SNV	NM_028004:c.G55053T:p.E18351D		chr2	76740514	76740514	C	A	136	0	0	138	6	0.0416667	0.017572
	HF_82T vs 82N	exonic	Ttn	stopgain SNV	NM_028004:c.A27730T:p.K9244X		chr2	76779350	76779350	T	A	189	0	0	182	8	0.0421053	0.00370129
	HF_85T vs 85N	exonic	Usp24	nonsynonymous SNV	NM_183225:c.T2204A:p.L735H		chr4	106370163	106370163	T	A	111	0	0	124	5	0.0387597	0.0432551
	HF_82T vs 82N	exonic	Vmn1r203	nonsynonymous SNV	NM_134236:c.C151T:p.P51S		chr13	22524201	22524201	C	T	476	0	0	448	15	0.0323974	2.2e-05
	HF_85T vs 85N	exonic	Vmn1r45	nonsynonymous SNV	NM_011684:c.T935C:p.I312T		chr6	89933052	89933052	A	G	295	0	0	280	8	0.0277778	0.003374
	HF_82T vs 82N	exonic	Vmn1r76	nonsynonymous SNV	NM_134205:c.T708A:p.H236Q		chr7	11930578	11930578	A	T	196	0	0	171	6	0.0338983	0.0109131
	HF_82T vs 82N	exonic	Vmn2r18	nonsynonymous SNV	NM_001102582:c.A803G:p.N268S		chr5	151584855	151584855	T	C	95	0	0	76	6	0.0731707	0.0089321
	HF_83T vs 83N	exonic	Vmn2r52	nonsynonymous SNV	NM_001105191:c.T1193A:p.I398K		chr7	10170718	10170718	A	T	302	0	0	371	13	0.0338542	0.000483711
	HF_82T vs 82N	exonic	Vmn2r67	nonsynonymous SNV	NM_001102579:c.T1880C:p.V627A		chr7	85136916	85136916	A	G	228	0	0	215	10	0.0444444	0.000824484
	HF_85T vs 85N	exonic	Vmn2r71	nonsynonymous SNV	NM_001105184:c.A1214G:p.H405R		chr7	85619804	85619804	A	G	300	0	0	325	10	0.0298507	0.00156583
	HF_82T vs 82N	exonic	Vmn2r85	nonsynonymous SNV	NM_001102602:c.G1195A:p.V399I		chr10	130425272	130425272	C	T	377	0	0	470	14	0.0289256	0.000289407
	HF_82T vs 82N	exonic	Vmn2r95	nonsynonymous SNV	NM_001102581:c.T666A:p.D222E		chr17	18439993	18439993	T	A	451	0	0	490	21	0.0410959	1.4e-06
	HF_82T vs 82N	exonic	Wdr7	nonsynonymous SNV	NM_001014981:c.T2411A:p.M804K		chr18	63777949	63777949	T	A	65	0	0	62	5	0.0746269	0.0312223
	HF_83T vs 83N	exonic	Ylpm1	nonsynonymous SNV	NM_178363:c.T605A:p.L202Q		chr12	84997094	84997094	T	A	421	0	0	432	13	0.0292135	0.000159738
	HF_82T vs 82N	exonic	Zc3hav1	nonsynonymous SNV	NM_028421:c.T2200C:p.S734P		chr6	38319767	38319767	A	G	80	0	0	99	7	0.0660377	0.0178777
	HF_82T vs 82N	exonic	Zcchc14	nonsynonymous SNV	NM_080855:c.T235A:p.L79M		chr8	121628632	121628632	A	T	140	0	0	111	5	0.0431034	0.0182063
	HF_83T vs 83N	exonic	Zfp423	nonsynonymous SNV	NM_033327:c.A806G:p.D269G		chr8	87782909	87782909	T	C	96	1	0.0103093	93	6	0.0606061	0.0624648
