# Supplementary material for: Dietary cholesterol promotes steatohepatitis related hepatocellular carcinoma through dysregulated metabolism and calcium signaling
Source: Nat Commun. 2018 Oct 26;9:4490. doi: 10.1038/s41467-018-06931-6 (PMC6203711; doi:10.1038/s41467-018-06931-6)
Supplement: Supplementary file 5 — Supplementary Data 2 [file 41467_2018_6931_MOESM5_ESM.xlsx]

## Sheet: S Data 2
	Supplementary Data 2: List of recurrently mutated genes identified in liver tumors from high-fat (HF)-fed mice and high-fat-high-cholesterol (HFHC)-fed mice
	#	Gene	Nonsense	SpliceSite	Missense	Synonymous	Nonsynonymously mutated sample#	Total sample#	NonsilentFreq	Human ortholog	Note
	HF group
	1	Kif3c	0	0	2	0	2	3	0.666667	KIF3C
	HFHC group
	1	Ryr1	1	0	3	0	4	5	0.8	RYR1
	2	Sdk1	1	0	3	0	4	5	0.8	SDK1
	3	Pcdh15	1	0	2	0	3	5	0.6	PCDH15
	4	Cep152	0	0	3	2	3	5	0.6	CEP152
	5	Ttn	1	0	7	2	3	5	0.6	TTN	mut in 1 HF
	6	Rxfp1	0	0	3	0	3	5	0.6	RXFP1
	7	Aox3l1	0	0	3	0	3	5	0.6	AOX2P
	8	Pkd1l3	0	0	3	2	3	5	0.6	PKD1L3
	9	Epha8	0	0	3	0	3	5	0.6	EPHA8
	10	Fat2	0	0	4	1	3	5	0.6	FAT2
	11	Gm853	0	0	2	0	2	5	0.4
	12	P2rx1	0	0	2	0	2	5	0.4	P2RX1
	13	Sorcs1	0	0	2	0	2	5	0.4	SORCS1
	14	4930503B20Rik	0	0	2	0	2	5	0.4
	15	Mtor	0	0	2	0	2	5	0.4	MTOR
	16	Jam2	1	0	1	0	2	5	0.4	JAM2
	17	Hid1	0	0	2	0	2	5	0.4	HID1
	18	Fcgbp	0	0	3	0	2	5	0.4	FCGBP
	19	Col7a1	0	0	2	0	2	5	0.4	COL7A1
	20	Nlrp4g	0	0	2	0	2	5	0.4
	21	Ryr2	0	0	2	0	2	5	0.4	RYR2
	22	Slc4a3	0	0	3	0	2	5	0.4	SLC4A3
	23	Ltbp3	1	0	1	0	2	5	0.4	LTBP3
	24	Cacna1h	0	0	2	0	2	5	0.4	CACNA1H
	25	Cacna1d	0	0	2	0	2	5	0.4	CACNA1D
	26	Fn3krp	0	0	2	0	2	5	0.4	FN3KRP
	27	Olfr325	0	0	2	0	2	5	0.4
	28	Olfr508	0	0	2	0	2	5	0.4
	29	Vcan	1	0	1	0	2	5	0.4	VCAN
	30	Enox1	0	0	2	0	2	5	0.4	ENOX1
	31	Obscn	0	0	2	0	2	5	0.4	OBSCN	mut in 1 HF
	32	Trpv2	1	0	1	0	2	5	0.4	TRPV2
	33	Mb	0	0	2	0	2	5	0.4	MB
	34	Cyp2b19	0	0	2	1	2	5	0.4
	35	Rbm20	1	0	1	0	2	5	0.4	RBM20
	36	Fbxo43	0	1	1	0	2	5	0.4	FBXO43
	37	Ccnjl	0	0	2	0	2	5	0.4	CCNJL
	38	Pdia6	0	0	2	0	2	5	0.4	PDIA6
	39	Itpr1	0	0	2	0	2	5	0.4	ITPR1
	40	Cul9	0	0	2	0	2	5	0.4	CUL9
	41	Rbp3	0	0	2	0	2	5	0.4	RBP3
	42	Zfr2	0	0	2	0	2	5	0.4	ZFR2
	43	Hras1	0	0	2	0	2	5	0.4	HRAS
	44	Prkdc	0	0	2	0	2	5	0.4	PRKDC
	45	Abcc2	0	0	2	0	2	5	0.4	ABCC2
	46	Helz2	0	0	2	1	2	5	0.4	HELZ2
	47	Uhrf1bp1	0	0	2	0	2	5	0.4	UHRF1BP1
	48	Pclo	0	0	2	0	2	5	0.4	PCLO
	49	Adam34	1	0	1	0	2	5	0.4
	50	Vmn2r69	0	0	2	0	2	5	0.4
	51	Hivep3	0	0	2	0	2	5	0.4	HIVEP3
	52	Zfp651	0	0	2	0	2	5	0.4
	53	Gpr98	0	0	2	0	2	5	0.4	ADGRV1
	54	Cdh23	0	0	2	0	2	5	0.4	CDH23
	55	Pcnxl2	1	0	2	0	2	5	0.4	PCNXL2
	56	Kmt2d	0	0	3	0	2	5	0.4	KMT2D
	57	Adam29	0	0	3	1	2	5	0.4	ADAM29
	58	Plekha6	0	1	1	0	2	5	0.4	PLEKHA6
	59	Mical3	0	0	2	0	2	5	0.4	MICAL3
	60	Tmem63a	0	0	2	0	2	5	0.4	TMEM63A
	61	Klhl26	0	0	2	0	2	5	0.4	KLHL26
	62	Matn4	0	0	2	0	2	5	0.4	MATN4
	63	Gab2	0	0	2	0	2	5	0.4	GAB2
	64	Abcb1b	0	0	2	0	2	5	0.4
	65	Nlrp4a	0	0	2	0	2	5	0.4
	66	Nbea	0	0	2	0	2	5	0.4	NBEA
	67	Ankfy1	0	0	2	0	2	5	0.4	ANKFY1
	68	Med1	0	0	2	0	2	5	0.4	MED1
	69	Gse1	0	0	2	0	2	5	0.4	GSE1
	70	Tmem161a	0	0	2	0	2	5	0.4	TMEM161A
	71	Psg19	0	0	2	0	2	5	0.4
	72	Phactr4	0	0	2	0	2	5	0.4	PHACTR4
	73	Pcdha8	0	0	2	0	2	5	0.4	PCDHA8
	74	Stag3	0	0	2	0	2	5	0.4	STAG3
	75	Pde4dip	0	0	2	0	2	5	0.4	PDE4DIP
	76	Zan	0	0	2	0	2	5	0.4	ZAN
	77	Kndc1	1	0	2	0	2	5	0.4	KNDC1
	78	Morc2b	0	0	2	0	2	5	0.4
	79	Kcnb2	0	0	2	0	2	5	0.4	KCNB2
	80	Dnah5	0	0	2	3	2	5	0.4	DNAH5
	81	Olfr376	0	0	2	0	2	5	0.4
	82	Fat4	0	1	1	1	2	5	0.4	FAT4
