# Supplementary material for: Dietary cholesterol promotes steatohepatitis related hepatocellular carcinoma through dysregulated metabolism and calcium signaling
Source: Nat Commun. 2018 Oct 26;9:4490. doi: 10.1038/s41467-018-06931-6 (PMC6203711; doi:10.1038/s41467-018-06931-6)
Supplement: Supplementary file 6 — Supplementary Data 3 [file 41467_2018_6931_MOESM6_ESM.xlsx]

## Sheet: S Data 3
	Supplementary Data 3: Nine pathways significantly enriched by mutated genes in liver tumors from high-fat-high-cholesterol (HFHC)-fed mice
		HFHC			HF
	#	Genes mutated	Sample # (/5)	Sample or Note*#	Genes mutated	Sample # (/3)	Sample
	1. KEGG-Calcium signaling
	1	Ryr1	4	HFHC_87T,88T,89T,93T	Mylk	1	HF_83T
	2	P2rx1	2	HFHC_87T,96T
	3	Cacna1d	2	HFHC_88T,89T
	4	Cacna1h	2	HFHC_88T,93T
	5	Itpr1	2	HFHC_88T,96T
	6	Ryr2	2	HFHC_87T,88T
	7	Cacna1s	1	HFHC_87T
	8	Itpr2	1	HFHC_87T
	9	Itpr3	1	HFHC_87T
	10	Nos2	1	HFHC_87T
	11	Adcy8	1	HFHC_88T
	12	Drd1a	1	HFHC_88T
	13	Erbb3	1	HFHC_88T
	14	Grin2c	1	HFHC_88T
	15	Adcy4	1	HFHC_89T
	16	Atp2a3	1	HFHC_89T
	17	Gna15	1	HFHC_89T
	18	Ntsr1	1	HFHC_89T
	19	Phka2	1	HFHC_89T
	20	Plcb2	1	HFHC_89T
	21	Ptafr	1	HFHC_89T
	22	Slc25a4	1	HFHC_89T
	23	Atp2a1	1	HFHC_93T
	24	Htr7	1	HFHC_93T
	25	Plcg2	1	HFHC_93T
	26	Chrna7	1	HFHC_96T
	27	Pdgfra	1	HFHC_96T
	28	Plcd3	1	HFHC_96T
	Total mutation event #		36	significant enrichment in all 5 cases		1
	2. KEGG-Insulin Signaling
	1	Hras1	2	HFHC_88T,89T
	2	Mtor	2	HFHC_88T,93T
	3	Braf	1	HFHC_87T
	4	Pde3a	1	HFHC_87T
	5	Prkag1	1	HFHC_87T
	6	Fasn	1	HFHC_88T
	7	G6pc	1	HFHC_88T
	8	Hk2	1	HFHC_88T
	9	Pik3cb	1	HFHC_88T
	10	Tsc2	1	HFHC_88T
	11	Akt3	1	HFHC_89T
	12	Insr	1	HFHC_89T
	13	Phka2	1	HFHC_89T
	14	Ppp1r3a	1	HFHC_89T
	15	Prkag3	1	HFHC_89T
	16	Shc1	1	HFHC_93T
	Total mutation event #		18	significant enrichment in 87,88,89		1
	3. KEGG-Cell adhesion molecules
	1	Vcan	2	HFHC_88T,89T
	2	Jam2	2	HFHC_88T,89T
	3	Ctla4	1	HFHC_87T
	4	H2-DMa	1	HFHC_87T
	5	H2-M11	1	HFHC_87T
	6	H2-M10.1	1	HFHC_88T
	7	H2-M9	1	HFHC_88T
	8	Itga6	1	HFHC_88T
	9	Cntnap2	1	HFHC_89T
	10	H2-T3	1	HFHC_89T
	11	Nrxn1	1	HFHC_89T
	12	Nrxn3	1	HFHC_93T
	Total mutation event #		14	significant enrichment in 87,88,89		0
	4. KEGG-Axon guidance
	1	Epha8	3	HFHC_87T,89T,96T
	2	Hras1	2	HFHC_88T,89T
	3	Ephb3	1	HFHC_87T
	4	Slit2	1	HFHC_87T
	5	Dpysl2	1	HFHC_88T
	6	Efnb1	1	HFHC_88T
	7	Limk1	1	HFHC_88T
	8	Nrp1	1	HFHC_88T
	9	Robo1	1	HFHC_88T
	10	Sema6c	1	HFHC_88T
	11	Plxna1	1	HFHC_89T
	12	Ephb6	1	HFHC_93T
	13	Limk2	1	HFHC_93T
	14	Pak3	1	HFHC_93T
	15	Sema4d	1	HFHC_93T
	16	Efna3	1	HFHC_96T
	17	Epha6	1	HFHC_96T
	Total mutation event #		20	significant enrichment in 87,88,93,96		0
	5. KEGG-ABC transporters
	1	Abcb1b	2	HFHC_88T,89T
	2	Abcc2	2	HFHC_87T,93T
	3	Abca12	1	HFHC_87T
	4	Abcd3	1	HFHC_87T
	5	Abcc4	1	HFHC_88T
	6	Abca13	1	HFHC_88T(2)
	7	Abcb4	1	HFHC_88T(2)
	8	Abcc9	1	HFHC_89T
	9	Cftr	1	HFHC_89T
	10	Abcb8	1	HFHC_96T
	Total mutation event #		12	significant enrichment in 87,88,89		0
	6. KEGG-Tight junction
	1	Hras1	2	HFHC_88T,89T	Actn2	1	HF_85T
	2	Jam2	2	HFHC_88T,89T
	3	Llgl2	1	HFHC_87T
	4	Myh10	1	HFHC_87T
	5	Myh11	1	HFHC_87T
	6	Actn2	1	HFHC_88T
	7	Ctnna3	1	HFHC_88T
	8	Igsf5	1	HFHC_88T
	9	Magi3	1	HFHC_88T
	10	Mpdz	1	HFHC_88T
	11	Myh1	1	HFHC_88T
	12	Myh14	1	HFHC_88T
	13	Akt3	1	HFHC_89T
	14	Epb4.1l2	1	HFHC_89T
	15	Magi2	1	HFHC_89T
	16	Myh3	1	HFHC_93T
	17	Exoc3	1	HFHC_96T
	Total mutation event #		19	significant enrichment in 87,88,89		1
	7. KEGG-Metabolic pathways
	1	Aox3l1	3	HFHC_88T,89T,93T	Galnt14	1	HF_85T
	2	Cyp2b19	2	HFHC_88T,93T	Pipox	1	HF_85T
	3	Acsm4	1	HFHC_87T	Pld2	1	HF_83T
	4	Alpl	1	HFHC_87T
	5	Cyp2b13	1	HFHC_87T
	6	Cyp2c39	1	HFHC_87T
	7	Cyp2c50	1	HFHC_87T
	8	Cyp3a44	1	HFHC_87T
	9	Enpp7	1	HFHC_87T
	10	Ggt6	1	HFHC_87T
	11	Gpat2	1	HFHC_87T
	12	Nos2	1	HFHC_87T
	13	Pccb	1	HFHC_87T
	14	Plb1	1	HFHC_87T
	15	Ppap2c	1	HFHC_87T
	16	Prps1l3	1	HFHC_87T
	17	Synj1	1	HFHC_87T
	18	Tph1	1	HFHC_87T
	19	Upb1	1	HFHC_87T
	20	Allc	1	HFHC_88T
	21	Alox15	1	HFHC_88T
	22	Csad	1	HFHC_88T
	23	Csgalnact2	1	HFHC_88T
	24	Cyp2c37	1	HFHC_88T
	25	Cyp2c54	1	HFHC_88T
	26	Fasn	1	HFHC_88T
	27	G6pc	1	HFHC_88T
	28	Gfpt1	1	HFHC_88T
	29	Hal	1	HFHC_88T
	30	Hk2	1	HFHC_88T
	31	Hsd17b4	1	HFHC_88T
	32	Idh3a	1	HFHC_88T
	33	Lct	1	HFHC_88T
	34	Mccc2	1	HFHC_88T
	35	Mthfd1	1	HFHC_88T
	36	Pank2	1	HFHC_88T
	37	Pola2	1	HFHC_88T
	38	Pole	1	HFHC_88T
	39	Ppat	1	HFHC_88T
	40	Ptdss2	1	HFHC_88T
	41	Tm7sf2	1	HFHC_88T
	42	Tusc3	1	HFHC_88T
	43	Ugt1a6a	1	HFHC_88T
	44	Xylt1	1	HFHC_88T
	45	Agpat6	1	HFHC_88T(2)
	46	Amdhd1	1	HFHC_89T
	47	Atp5c1	1	HFHC_89T
	48	Atp6v1a	1	HFHC_89T
	49	Ces3a	1	HFHC_89T
	50	Coq5	1	HFHC_89T
	51	Cyp27b1	1	HFHC_89T
	52	Cyp4a30b-ps	1	HFHC_89T
	53	Cyp4f17	1	HFHC_89T
	54	Dgat2	1	HFHC_89T
	55	Extl1	1	HFHC_89T
	56	Fut1	1	HFHC_89T
	57	Fut4	1	HFHC_89T
	58	Hsd11b2	1	HFHC_89T
	59	Man1a2	1	HFHC_89T
	60	Mdh2	1	HFHC_89T
	61	Pigo	1	HFHC_89T
	62	Plcb2	1	HFHC_89T
	63	Pnmt	1	HFHC_89T
	64	Pold1	1	HFHC_89T
	65	Acsl4	1	HFHC_93T
	66	Dgkg	1	HFHC_93T
	67	Odc1	1	HFHC_93T
	68	Ogdhl	1	HFHC_93T
	69	Plcg2	1	HFHC_93T
	70	Shmt2	1	HFHC_93T
	71	Smpd2	1	HFHC_93T
	72	Etnk1	1	HFHC_96T
	73	Galnt6	1	HFHC_96T
	74	Mat2a	1	HFHC_96T
	75	Plcd3	1	HFHC_96T
	Total mutation event #		78	significant enrichment in 87,88,89		3
	*sample name with "(2)" indicates 2 mutations in one gene in that sample.
	#Enrichment significance, >= 3 genes involved in one sample, with adjusted P<0.05 by; only pathways significantly enriched in >=3 HFHC cases are included.
