# Supplementary material for: Dietary cholesterol promotes steatohepatitis related hepatocellular carcinoma through dysregulated metabolism and calcium signaling
Source: Nat Commun. 2018 Oct 26;9:4490. doi: 10.1038/s41467-018-06931-6 (PMC6203711; doi:10.1038/s41467-018-06931-6)
Supplement: Supplementary file 7 — Supplementary Data 4 [file 41467_2018_6931_MOESM7_ESM.xlsx]

## Sheet: S Data 4
	Supplementary Data 4: List of mutated genes identified in liver tumors from HFHC-fed mice and verified in human NASH-HCCs
	#	gene name (mus)	HFHC-mice		gene name (homo)	TCGA		in-house		human		Note
			mut#	mut%		mut	%	mut	%	mut	%
	1	Ryr1	4	0.8	RYR1	4	0.2	1	0.0588235	5	0.135135	Calcium signaling
	2	Sdk1	4	0.8	SDK1	2	0.1	1	0.0588235	3	0.0810811	a cell adhesion molecule and potential driver in asbestos-associated cancers
	3	Mtor	2	0.4	MTOR	1	0.05	1	0.0588235	2	0.0540541	a mutational cancer driver in kidney and lung;Insulin signaling
	4	Cacna1h	2	0.4	CACNA1H			3	0.176471	3	0.0810811	Calcium signaling
	5	Ryr2	2	0.4	RYR2	2	0.1			2	0.0540541	Calcium signaling
	6	Col7a1	2	0.4	COL7A1	3	0.15	1	0.0588235	4	0.108108
	7	Fcgbp	2	0.4	FCGBP			4	0.235294	4	0.108108
	8	Gpr98	2	0.4	ADGRV1	3	0.15			3	0.0810811
	9	Pclo	2	0.4	PCLO	1	0.05	2	0.117647	3	0.0810811
	10	Dnah5	2	0.4	DNAH5	1	0.05	1	0.0588235	2	0.0540541
	11	Enox1	2	0.4	ENOX1	1	0.05	1	0.0588235	2	0.0540541
	12	Hivep3	2	0.4	HIVEP3	1	0.05	1	0.0588235	2	0.0540541
	13	Kndc1	2	0.4	KNDC1	1	0.05	1	0.0588235	2	0.0540541
	14	Pde4dip	2	0.4	PDE4DIP	1	0.05	1	0.0588235	2	0.0540541
	15	Cdh23	2	0.4	CDH23	2	0.1			2	0.0540541
	16	Cul9	2	0.4	CUL9	2	0.1			2	0.0540541
	17	Fat4	2	0.4	FAT4	2	0.1			2	0.0540541
	18	Kmt2d	2	0.4	KMT2D	2	0.1			2	0.0540541
	19	Rbp3	2	0.4	RBP3	2	0.1			2	0.0540541
	20	Slc4a3	2	0.4	SLC4A3	2	0.1			2	0.0540541
	21	Adam29	2	0.4	ADAM29			2	0.117647	2	0.0540541
	22	Ankfy1	2	0.4	ANKFY1	1	0.05			1	0.027027
	23	Cacna1d	2	0.4	CACNA1D	1	0.05			1	0.027027	Calcium signaling
	24	Epha8	3	0.6	EPHA8	1	0.05			1	0.027027	Axon guidance
	25	Fat2	3	0.6	FAT2			1	0.0588235	1	0.027027
	26	Gab2	2	0.4	GAB2	1	0.05			1	0.027027
	27	Gse1	2	0.4	GSE1	1	0.05			1	0.027027
	28	Itpr1	2	0.4	ITPR1	1	0.05			1	0.027027	Calcium signaling
	29	Klhl26	2	0.4	KLHL26	1	0.0588235			1	0.027027
	30	Matn4	2	0.4	MATN4	1	0.05			1	0.027027
	31	Mical3	2	0.4	MICAL3	1	0.05			1	0.027027
	32	Nbea	2	0.4	NBEA	1	0.05			1	0.027027
	33	Pcdh15	3	0.6	PCDH15			1	0.0588235	1	0.027027
	34	Tmem63a	2	0.4	TMEM63A	1	0.05			1	0.027027
	35	Trpv2	2	0.4	TRPV2			1	0.0588235	1	0.027027
	36	Uhrf1bp1	2	0.4	UHRF1BP1			1	0.0588235	1	0.027027
	37	Vcan	2	0.4	VCAN			1	0.05	1	0.027027	Cell adhesion molecules
	38	Zfr2	2	0.4	ZFR2			1	0.0588235	1	0.027027
