# Supplementary material for: Dietary cholesterol promotes steatohepatitis related hepatocellular carcinoma through dysregulated metabolism and calcium signaling
Source: Nat Commun. 2018 Oct 26;9:4490. doi: 10.1038/s41467-018-06931-6 (PMC6203711; doi:10.1038/s41467-018-06931-6)
Supplement: Supplementary file 8 — Supplementary Data 5 [file 41467_2018_6931_MOESM8_ESM.xlsx]

## Sheet: S Data 5
	Supplementary Data 5: Genes involved in oxysterol pathways
	UserID	Gene Symbol	Gene Name	EntrezGene	Ensembl
	Abca1	Abca1	ATP-binding cassette, sub-family A (ABC1), member 1	11303	ENSMUSG00000015243
	Abca12	Abca12	ATP-binding cassette, sub-family A (ABC1), member 12	74591	ENSMUSG00000050296
	Abca2	Abca2	ATP-binding cassette, sub-family A (ABC1), member 2	11305	ENSMUSG00000026944
	Abca3	Abca3	ATP-binding cassette, sub-family A (ABC1), member 3	27410	ENSMUSG00000024130
	Abca7	Abca7	ATP-binding cassette, sub-family A (ABC1), member 7	27403	ENSMUSG00000035722
	Abca9	Abca9	ATP-binding cassette, sub-family A (ABC1), member 9	217262	ENSMUSG00000041797
	Abcb4	Abcb4	ATP-binding cassette, sub-family B (MDR/TAP), member 4	18670	ENSMUSG00000042476
	Abcc1	Abcc1	ATP-binding cassette, sub-family C (CFTR/MRP), member 1	17250	ENSMUSG00000023088
	Abcg1	Abcg1	ATP-binding cassette, sub-family G (WHITE), member 1	11307	ENSMUSG00000024030
	Abcg2	Abcg2	ATP-binding cassette, sub-family G (WHITE), member 2	26357	ENSMUSG00000029802
	Abcg4	Abcg4	ATP-binding cassette, sub-family G (WHITE), member 4	192663	ENSMUSG00000032131
	Abcg5	Abcg5	ATP-binding cassette, sub-family G (WHITE), member 5	27409	ENSMUSG00000040505
	Acat1	Acat1	acetyl-Coenzyme A acetyltransferase 1	110446	ENSMUSG00000032047
	Acat2	Acat2	acetyl-Coenzyme A acetyltransferase 2	110460	ENSMUSG00000023832
	Ahr	Ahr	aryl-hydrocarbon receptor	11622	ENSMUSG00000019256
	Akr1c1	Akr1c6	aldo-keto reductase family 1, member C6	83702	ENSMUSG00000021210
	Arnt	Arnt	aryl hydrocarbon receptor nuclear translocator	11863	ENSMUSG00000015522
	Atf6	Atf6	activating transcription factor 6	226641	ENSMUSG00000026663
	Cebpa	Cebpa	CCAAT/enhancer binding protein (C/EBP), alpha	12606	ENSMUSG00000034957
	Ch25h	Ch25h	cholesterol 25-hydroxylase	12642	ENSMUSG00000050370
	Cyp11a1	Cyp11a1	cytochrome P450, family 11, subfamily a, polypeptide 1	13070	ENSMUSG00000032323
	Cyp24a1	Cyp24a1	cytochrome P450, family 24, subfamily a, polypeptide 1	13081	ENSMUSG00000038567
	Cyp27a1	Cyp27a1	cytochrome P450, family 27, subfamily a, polypeptide 1	104086	ENSMUSG00000026170
	Cyp39a1	Cyp39a1	cytochrome P450, family 39, subfamily a, polypeptide 1	56050	ENSMUSG00000023963
	Cyp51a1	Cyp51	cytochrome P450, family 51	13121	ENSMUSG00000001467
	Cyp7b1	Cyp7b1	cytochrome P450, family 7, subfamily b, polypeptide 1	13123	ENSMUSG00000039519
	Cyp8b1	Cyp8b1	cytochrome P450, family 8, subfamily b, polypeptide 1	13124	ENSMUSG00000050445
	Dhcr24	Dhcr24	24-dehydrocholesterol reductase	74754	ENSMUSG00000034926
	Dhcr7	Dhcr7	7-dehydrocholesterol reductase	13360	ENSMUSG00000058454
	Ebp	Ebp	phenylalkylamine Ca2+ antagonist (emopamil) binding protein	13595	ENSMUSG00000031168
	Esr1	Esr1	estrogen receptor 1 (alpha)	13982	ENSMUSG00000019768
	Esr2	Esr2	estrogen receptor 2 (beta)	13983	ENSMUSG00000021055
	Hmgcr	Hmgcr	3-hydroxy-3-methylglutaryl-Coenzyme A reductase	15357	ENSMUSG00000021670
	Hmgcs1	Hmgcs1	3-hydroxy-3-methylglutaryl-Coenzyme A synthase 1	208715	ENSMUSG00000093930
	Hmgcs2	Hmgcs2	3-hydroxy-3-methylglutaryl-Coenzyme A synthase 2	15360	ENSMUSG00000027875
	Hsd11b1	Hsd11b1	hydroxysteroid 11-beta dehydrogenase 1	15483	ENSMUSG00000016194
	Insig1	Insig1	insulin induced gene 1	231070	ENSMUSG00000045294
	Insig2	Insig2	insulin induced gene 2	72999	ENSMUSG00000003721
	Mbtps1	Mbtps1	membrane-bound transcription factor peptidase, site 1	56453	ENSMUSG00000031835
	Mbtps2	Mbtps2	membrane-bound transcription factor peptidase, site 2	270669	ENSMUSG00000046873
	Ncoa1	Ncoa1	nuclear receptor coactivator 1	17977	ENSMUSG00000020647
	Ncoa2	Ncoa2	nuclear receptor coactivator 2	17978	ENSMUSG00000005886
	Ncoa3	Ncoa3	nuclear receptor coactivator 3	17979	ENSMUSG00000027678
	Ncoa6	Ncoa6	nuclear receptor coactivator 6	56406	ENSMUSG00000038369
	Ncor1	Ncor1	nuclear receptor co-repressor 1	20185	ENSMUSG00000018501
	Ncor2	Ncor2	nuclear receptor co-repressor 2	20602	ENSMUSG00000029478
	Nr1h2	Nr1h2	nuclear receptor subfamily 1, group H, member 2	22260	ENSMUSG00000060601
	Nr1h3	Nr1h3	nuclear receptor subfamily 1, group H, member 3	22259	ENSMUSG00000002108
	Nr1h4	Nr1h4	nuclear receptor subfamily 1, group H, member 4	20186	ENSMUSG00000047638
	Nr1i2	Nr1i2	nuclear receptor subfamily 1, group I, member 2	18171	ENSMUSG00000022809
	Osbp2	Osbp2	oxysterol binding protein 2	74309	ENSMUSG00000020435
	Oxct1	Oxct1	3-oxoacid CoA transferase 1	67041	ENSMUSG00000022186
	Ppargc1a	Ppargc1a	peroxisome proliferative activated receptor, gamma, coactivator 1 alpha	19017	ENSMUSG00000029167
	Rxra	Rxra	retinoid X receptor alpha	20181	ENSMUSG00000015846
	Rxrb	Rxrb	retinoid X receptor beta	20182	ENSMUSG00000039656
	Rxrg	Rxrg	retinoid X receptor gamma	20183	ENSMUSG00000015843
	Scap	Scap	SREBF chaperone	235623	ENSMUSG00000032485
	Srebf1	Srebf1	sterol regulatory element binding transcription factor 1	20787	ENSMUSG00000020538
	Srebf2	Srebf2	sterol regulatory element binding factor 2	20788	ENSMUSG00000022463
	Sult1b1	Sult1b1	sulfotransferase family 1B, member 1	56362	ENSMUSG00000029269
	Ugt1a1	Ugt1a1	UDP glucuronosyltransferase 1 family, polypeptide A1	394436	ENSMUSG00000089960
	Ugt1a7	Ugt1a6a	UDP glucuronosyltransferase 1 family, polypeptide A6A	94284	ENSMUSG00000054545
	Nr1i1	Vdr	vitamin D receptor	22337	ENSMUSG00000022479
